# Supplementary material for: Identification of Regulators for Antigen-Specific CD8+ T Cells in African Swine Fever Virus-Restored Pigs
Source: Vet Sci. 2025 Dec 11;12(12):1184. doi: 10.3390/vetsci12121184 (PMC12737470; doi:10.3390/vetsci12121184)
Supplement: Supplementary file 1 [file vetsci-12-01184-s001.zip]

Archive with 5 entries (4 files):
- Supplemental Files/
- __MACOSX/._Supplemental Files
- Supplemental Files/Supplemental Data S1.xlsx
- Supplemental Files/Supplemental Data S2.xlsx
- Supplemental Files/Supplemental Document S1.docx
