# Supplementary material for: Identification of Regulators for Antigen-Specific CD8+ T Cells in African Swine Fever Virus-Restored Pigs
Source: Vet Sci. 2025 Dec 11;12(12):1184. doi: 10.3390/vetsci12121184 (PMC12737470; doi:10.3390/vetsci12121184)
Supplement: Supplementary file 1 [file vetsci-12-01184-s001.zip › Supplemental Files/Supplemental Data S1.xlsx]

## Sheet: SNP_Data_Info
INDEX	Animal_ID	Sex	S.-291C>T	S.-404A>G	S.-463A>C	S.-604C>T	S.-668C>T	S.-808G>A	CD8+_Abundence	S.-404A>G; S.-668C>T Combination	P72 Antibody	Selected for RNA-seq
48	A48	M	aa	aa	aa	aa	aa	aa	0.1241	aaaa	N	N
41	A41	F	aa	aa	Aa	aa	aa	Aa	0.156754	aaaa	N	N
108	A108	M	aa	aa	aa	aa	aa	aa	0.169257	aaaa	N	N
28	A28	F	aa	aa	aa	aa	aa	aa	0.18685	aaaa	N	N
90	A90	M	Aa	aa	aa	Aa	aa	aa	0.187288	aaaa	N	Y 5%
63	A63	F	AA	aa	aa	AA	aa	Aa	0.199546	aaaa	N	Y 5%
60	A60	F	aa	aa	aa	AA	aa	aa	0.204136	aaaa	N	Y 5%
100	A100	F	Aa	aa	Aa	aa	aa	aa	0.204491	aaaa	N	N
14	A14	M	Aa	aa	aa	aa	aa	Aa	0.208399	aaaa	P	N
44	A44	M	aa	aa	Aa	aa	aa	aa	0.233692	aaaa	N	N
50	A50	F	aa	aa	Aa	aa	aa	aa	0.234806	aaaa	N	N
104	A104	F	Aa	aa	Aa	aa	aa	aa	0.241687	aaaa	N	N
94	A94	M	aa	aa	AA	aa	aa	aa	0.244094	aaaa	P	N
69	A69	M	aa	aa	aa	aa	aa	aa	0.248539	aaaa	N	N
9	A9	M	aa	aa	aa	Aa	aa	Aa	0.248663	aaaa	N	N
87	A87	M	Aa	aa	aa	aa	Aa	Aa	0.251097	aaAa	N	N
46	A46	M	aa	aa	aa	aa	aa	aa	0.258261	aaaa	N	N
65	A65	M	aa	aa	AA	aa	aa	Aa	0.260541	aaaa	P	N
101	A101	M	aa	aa	aa	aa	aa	aa	0.262211	aaaa	P	N
92	A92	M	aa	aa	aa	aa	aa	AA	0.265991	aaaa	N	N
8	A8	F	Aa	aa	aa	aa	aa	aa	0.266847	aaaa	N	N
32	A32	F	aa	aa	aa	aa	Aa	aa	0.270315	aaAa	N	N
20	A20	F	aa	Aa	Aa	AA	aa	aa	0.273691	Aaaa	P	N
61	A61	M	aa	aa	aa	Aa	aa	aa	0.274529	aaaa	N	N
75	A75	M	aa	aa	Aa	aa	aa	Aa	0.274921	aaaa	N	N
55	A55	M	aa	aa	aa	aa	aa	Aa	0.276548	aaaa	N	N
19	A19	F	Aa	aa	Aa	Aa	aa	aa	0.277935	aaaa	P	N
22	A22	M	aa	aa	aa	Aa	aa	Aa	0.278867	aaaa	N	N
40	A40	M	Aa	aa	aa	aa	aa	aa	0.280504	aaaa	P	N
97	A97	F	AA	aa	aa	aa	aa	aa	0.281403	aaaa	N	N
34	A34	F	aa	aa	aa	aa	Aa	aa	0.281695	aaAa	N	N
49	A49	M	aa	Aa	AA	aa	aa	aa	0.28922	Aaaa	N	N
62	A62	M	AA	aa	Aa	Aa	Aa	aa	0.292337	aaAa	N	N
68	A68	M	Aa	aa	aa	aa	Aa	aa	0.293563	aaAa	N	N
7	A7	M	aa	aa	aa	aa	aa	aa	0.296166	aaaa	N	N
102	A102	M	aa	aa	Aa	aa	Aa	aa	0.304802	aaAa	N	N
79	A79	F	Aa	aa	aa	aa	aa	AA	0.310665	aaaa	N	N
96	A96	M	aa	aa	aa	Aa	Aa	aa	0.318516	aaAa	P	N
29	A29	F	aa	aa	aa	aa	Aa	Aa	0.319362	aaAa	N	N
88	A88	M	aa	aa	aa	Aa	Aa	aa	0.324908	aaAa	N	N
47	A47	F	Aa	aa	Aa	aa	aa	aa	0.327771	aaaa	P	N
76	A76	M	aa	aa	Aa	aa	Aa	Aa	0.328798	aaAa	N	N
52	A52	F	aa	aa	aa	Aa	Aa	aa	0.329338	aaAa	P	N
37	A37	M	aa	aa	aa	aa	aa	aa	0.33446	aaaa	P	N
105	A105	F	aa	aa	Aa	aa	aa	aa	0.335846	aaaa	N	N
43	A43	F	aa	aa	aa	aa	Aa	aa	0.338438	aaAa	N	N
53	A53	M	aa	aa	aa	AA	Aa	aa	0.339217	aaAa	N	N
30	A30	F	aa	aa	Aa	Aa	aa	aa	0.340384	aaaa	N	N
23	A23	M	aa	aa	aa	aa	Aa	aa	0.342095	aaAa	N	N
84	A84	M	aa	aa	Aa	aa	aa	aa	0.356936	aaaa	N	N
98	A98	M	aa	aa	aa	Aa	aa	aa	0.357635	aaaa	P	N
35	A35	M	aa	aa	aa	AA	Aa	aa	0.360221	aaAa	P	N
27	A27	F	aa	aa	aa	Aa	aa	aa	0.361529	aaaa	N	N
18	A18	F	aa	Aa	aa	aa	aa	aa	0.362123	Aaaa	N	N
58	A58	F	aa	aa	aa	aa	aa	aa	0.366183	aaaa	N	Y 50%
95	A95	M	aa	aa	aa	aa	aa	aa	0.370457	aaaa	N	Y 50%
26	A26	M	aa	Aa	aa	aa	aa	aa	0.371697	Aaaa	P	Y 50%
80	A80	F	Aa	Aa	aa	aa	aa	aa	0.372976	Aaaa	N	N
85	A85	F	aa	aa	aa	aa	aa	aa	0.374933	aaaa	N	N
21	A21	F	aa	Aa	Aa	aa	aa	aa	0.375902	Aaaa	N	N
39	A39	M	aa	aa	Aa	aa	aa	aa	0.378543	aaaa	P	N
71	A71	M	aa	aa	aa	Aa	Aa	aa	0.380773	aaAa	N	N
107	A107	F	Aa	aa	aa	AA	aa	aa	0.382198	aaaa	P	N
17	A17	M	aa	aa	Aa	aa	aa	aa	0.38249	aaaa	P	N
86	A86	M	aa	aa	aa	aa	Aa	aa	0.387111	aaAa	P	N
99	A99	M	Aa	Aa	aa	aa	aa	Aa	0.388344	Aaaa	P	N
57	A57	M	aa	aa	aa	aa	Aa	aa	0.388373	aaAa	P	N
31	A31	M	Aa	aa	AA	aa	aa	aa	0.389956	aaaa	P	N
15	A15	F	aa	Aa	aa	aa	aa	aa	0.391578	Aaaa	P	N
13	A13	M	Aa	Aa	aa	aa	Aa	aa	0.394095	AaAa	P	N
110	A110	M	aa	Aa	AA	aa	aa	AA	0.396674	Aaaa	P	N
12	A12	F	aa	Aa	Aa	aa	aa	aa	0.397881	Aaaa	P	N
74	A74	M	aa	aa	Aa	Aa	Aa	Aa	0.398189	aaAa	N	N
6	A6	M	Aa	AA	aa	aa	aa	aa	0.398257	AAaa	P	N
10	A10	M	Aa	AA	aa	aa	aa	aa	0.398861	AAaa	P	N
73	A73	M	aa	aa	Aa	aa	Aa	AA	0.399178	aaAa	P	N
42	A42	M	Aa	aa	Aa	aa	aa	aa	0.402753	aaaa	P	N
38	A38	M	aa	aa	aa	aa	Aa	aa	0.406475	aaAa	N	N
3	A3	F	aa	aa	aa	AA	aa	aa	0.412145	aaaa	P	N
45	A45	F	Aa	Aa	aa	aa	Aa	aa	0.412715	AaAa	N	N
78	A78	F	aa	aa	aa	aa	Aa	aa	0.414297	aaAa	N	N
83	A83	F	aa	Aa	aa	aa	aa	aa	0.414685	Aaaa	P	N
91	A91	F	aa	Aa	Aa	Aa	Aa	aa	0.416496	AaAa	N	N
33	A33	M	aa	aa	aa	aa	aa	aa	0.417386	aaaa	P	N
4	A4	F	aa	aa	aa	aa	aa	Aa	0.4217	aaaa	P	N
103	A103	F	aa	Aa	Aa	aa	aa	Aa	0.425632	Aaaa	N	N
24	A24	M	aa	aa	aa	Aa	Aa	aa	0.425897	aaAa	P	N
111	A111	F	aa	Aa	aa	aa	Aa	Aa	0.426285	AaAa	P	N
64	A64	M	aa	Aa	Aa	aa	aa	Aa	0.435947	Aaaa	P	N
59	A59	F	Aa	aa	aa	Aa	Aa	aa	0.436433	aaAa	P	N
1	A1	F	aa	aa	aa	aa	AA	aa	0.440283	aaAA	N	N
106	A106	M	aa	aa	aa	AA	aa	Aa	0.449879	aaaa	P	N
93	A93	M	aa	aa	aa	aa	aa	aa	0.4534	aaaa	P	N
56	A56	F	AA	Aa	aa	aa	Aa	Aa	0.460666	AaAa	P	N
5	A5	M	aa	AA	aa	aa	aa	aa	0.462161	AAaa	P	N
66	A66	M	aa	aa	aa	aa	aa	aa	0.46492	aaaa	N	N
16	A16	M	aa	aa	Aa	aa	Aa	aa	0.470742	aaAa	P	N
112	A112	F	aa	aa	aa	aa	aa	Aa	0.470755	aaaa	P	N
70	A70	F	aa	Aa	aa	Aa	Aa	aa	0.472976	AaAa	P	N
77	A77	M	aa	Aa	aa	aa	Aa	aa	0.476936	AaAa	P	N
89	A89	M	aa	aa	aa	AA	aa	AA	0.478636	aaaa	P	N
51	A51	M	Aa	Aa	AA	aa	aa	aa	0.481183	Aaaa	P	N
25	A25	M	aa	aa	aa	aa	aa	AA	0.483365	aaaa	P	N
72	A72	F	aa	Aa	aa	aa	aa	AA	0.484435	Aaaa	P	N
36	A36	M	aa	Aa	aa	Aa	aa	aa	0.484503	Aaaa	P	Y 95%
54	A54	M	aa	aa	aa	aa	aa	aa	0.490374	aaaa	P	Y 95%
109	A109	M	aa	aa	aa	aa	aa	aa	0.495641	aaaa	P	Y 95%
82	A82	F	aa	Aa	Aa	aa	aa	aa	0.499646	Aaaa	P	N
81	A81	F	aa	aa	Aa	aa	Aa	AA	0.530668	aaAa	P	N
2	A2	F	aa	AA	aa	AA	aa	aa	0.537192	AAaa	P	N
11	A11	F	Aa	AA	aa	aa	AA	Aa	0.580504	AAAA	P	N
67	A67	M	aa	aa	Aa	aa	aa	aa	0.589887	aaaa	P	N
		65	4	5	6	10	2	8			57
		47	23	24	29	19	33	21			55
			85	83	77	83	77	83
		AA	0.0357143	0.0446429	0.0535714	0.0892857	0.0178571	0.0714286
		Aa	0.205357	0.214286	0.258929	0.169643	0.294643	0.1875
		aa	0.758929	0.741071	0.6875	0.741071	0.6875	0.741071
