# Supplementary material for: Identification of Regulators for Antigen-Specific CD8+ T Cells in African Swine Fever Virus-Restored Pigs
Source: Vet Sci. 2025 Dec 11;12(12):1184. doi: 10.3390/vetsci12121184 (PMC12737470; doi:10.3390/vetsci12121184)
Supplement: Supplementary file 1 [file vetsci-12-01184-s001.zip › Supplemental Files/Supplemental Data S2.xlsx]

## Sheet: MID2HIGH_top-table
ID-REF	baseMean	log2FoldChange	lfcSE	stat	pvalue	padj
ANKRD11	2269.04	-2.62745	0.268629	-9.78097	1.359e-22	1.58446e-18
RAI1	522.536	-2.91624	0.309005	-9.43753	3.81662e-21	2.2249e-17
TNRC18	1211.47	-2.54369	0.31183	-8.1573	3.42597e-16	1.33145e-12
GSE1	696.088	-2.36317	0.295159	-8.00645	1.18066e-15	3.44134e-12
SCAF1	504.919	-2.01161	0.255304	-7.87926	3.29323e-15	7.67914e-12
ZC3H18	806.307	-1.88827	0.248354	-7.60314	2.89034e-14	5.61642e-11
EHBP1L1	1929.93	-1.7063	0.233714	-7.30079	2.86085e-13	4.76495e-10
MAD1L1	362.504	-1.89608	0.26245	-7.22455	5.02749e-13	7.32694e-10
SART1	427.312	-1.965	0.285514	-6.88231	5.88901e-12	7.62889e-09
SOD3	105.85	-2.51041	0.374535	-6.70274	2.04542e-11	2.38475e-08
ZNF865	68.5894	-2.42093	0.390902	-6.19319	5.89595e-10	6.24917e-07
TRAPPC12	562.577	-1.69678	0.27746	-6.1154	9.63142e-10	9.35773e-07
5_8S_rRNA	37.2711	-7.18213	1.18396	-6.06617	1.30995e-09	1.17482e-06
CRAMP1	507.315	-1.73612	0.288196	-6.02409	1.70066e-09	1.41628e-06
PLEC	4501.88	-1.42229	0.242329	-5.86924	4.37787e-09	3.40277e-06
MYCT1	909.767	-2.54762	0.434905	-5.85789	4.68798e-09	3.41608e-06
HIC1	372.396	-1.97206	0.344464	-5.72502	1.03422e-08	7.09289e-06
HDGF	906.949	-1.32681	0.234102	-5.66767	1.44755e-08	9.37608e-06
HTATSF1	742.817	-1.52804	0.271978	-5.61824	1.92909e-08	1.12456e-05
PRR11	474.218	-2.5128	0.44721	-5.61883	1.92257e-08	1.12456e-05
MAPK7	314.806	-1.84142	0.331107	-5.56142	2.67592e-08	1.48565e-05
CAMSAP1	557.313	-1.43429	0.25984	-5.51991	3.39172e-08	1.79746e-05
CCDC88C	715.819	-1.33286	0.244187	-5.45833	4.80635e-08	2.4364e-05
ZNF579	59.6689	-2.11957	0.391606	-5.41251	6.21466e-08	3.01903e-05
C17orf78	37.3485	-3.73245	0.69484	-5.37168	7.80077e-08	3.55784e-05
COL6A1	3947.01	-1.9199	0.357616	-5.36862	7.93411e-08	3.55784e-05
PPARGC1B	158.197	-1.84763	0.34724	-5.3209	1.03255e-07	4.45871e-05
BAHCC1	159.254	-1.84925	0.349229	-5.29523	1.18866e-07	4.7788e-05
SYNPO	126.793	-2.03614	0.384325	-5.29797	1.17094e-07	4.7788e-05
CACNA1F	43.3211	-2.39369	0.458546	-5.22017	1.78756e-07	6.7391e-05
TCOF1	1087.93	-1.48707	0.284894	-5.21973	1.79185e-07	6.7391e-05
CROCC	199.674	-1.64763	0.318318	-5.17604	2.26641e-07	8.23463e-05
SIPA1	1426.2	-1.27679	0.246922	-5.17081	2.33076e-07	8.23463e-05
FAAP20	100.831	-1.80763	0.352264	-5.13147	2.8748e-07	9.85804e-05
UVSSA	420.82	-1.40599	0.276277	-5.08905	3.59855e-07	0.000119873
INTS1	852.429	-1.4573	0.292343	-4.98489	6.19979e-07	0.000200787
JAG2	49.6185	-2.38372	0.478782	-4.97871	6.40094e-07	0.000201699
COL18A1	3620.93	-1.63438	0.329846	-4.95496	7.23437e-07	0.000213902
CROCC2	19.5511	-3.54062	0.714962	-4.95218	7.33862e-07	0.000213902
FASN	1746.81	-1.78387	0.360165	-4.95293	7.31035e-07	0.000213902
CBX6	374.747	-1.38641	0.285371	-4.85826	1.18421e-06	0.000336749
BCL9L	479.573	-1.48437	0.306234	-4.84718	1.25229e-06	0.000347629
FAM83G	46.7887	-2.34958	0.488509	-4.80971	1.51149e-06	0.000409547
TNRC6C	473.991	-1.31046	0.272714	-4.80525	1.54559e-06	0.000409547
CBFA2T3	72.1317	-2.26415	0.474522	-4.77143	1.82924e-06	0.000473935
LMO1	107.15	-1.64266	0.348345	-4.71562	2.4097e-06	0.000610754
PRR33	74.4182	-1.94099	0.415968	-4.66621	3.06811e-06	0.000751364
SARNP	184.535	-1.58502	0.339804	-4.66452	3.09336e-06	0.000751364
CFAP46	46.231	-2.07712	0.44832	-4.63312	3.60204e-06	0.000857065
USP4	228.92	-1.44354	0.312905	-4.61333	3.96261e-06	0.000924001
CCDC102A	188.152	-1.52388	0.332102	-4.58861	4.46218e-06	0.00102009
MARK4	178.816	-1.45029	0.318416	-4.55471	5.24573e-06	0.00117615
RNPEPL1	435.273	-1.32639	0.293411	-4.52057	6.16728e-06	0.00135669
HR	23.8813	-2.60865	0.578624	-4.50836	6.53293e-06	0.00141051
SYNE3	1036.46	-1.06796	0.23784	-4.49023	7.11465e-06	0.00150818
HCFC1	510.332	-1.49403	0.334153	-4.47108	7.78267e-06	0.00162032
RABL6	654.948	-1.22176	0.274311	-4.45392	8.43184e-06	0.00172468
BCL3	143.665	-1.34535	0.303619	-4.43104	9.37788e-06	0.00188512
ZNF316	237.695	-1.27982	0.289232	-4.42489	9.649e-06	0.00190674
NSD2	1485.95	-1.14784	0.259892	-4.41662	1.00255e-05	0.00194813
PHRF1	1034.52	-1.19712	0.273433	-4.37811	1.19716e-05	0.00228814
KIF26A	187.251	-1.49595	0.342085	-4.37304	1.22529e-05	0.00230413
CORO7	824.322	-1.2223	0.280352	-4.35987	1.30142e-05	0.00240845
BRD1	500.014	-1.09313	0.251098	-4.35341	1.34039e-05	0.00244181
PEG3	74.2624	-1.69289	0.391118	-4.32834	1.50235e-05	0.00267144
TBC1D10B	279.362	-1.23241	0.284826	-4.32689	1.51226e-05	0.00267144
ATP8	124.693	-1.75687	0.407599	-4.3103	1.63034e-05	0.00283704
PRRC2A	1338.21	-1.13575	0.264888	-4.28768	1.80549e-05	0.00309562
PSD2	39.7775	-1.9311	0.455182	-4.24247	2.21068e-05	0.00373542
HGS	929.326	-1.12486	0.265609	-4.23503	2.28518e-05	0.00375253
KHK	271.858	-1.28562	0.303354	-4.23803	2.2549e-05	0.00375253
COL6A2	2225.22	-1.53602	0.363213	-4.22899	2.34742e-05	0.00376527
MICALL1	227.203	-1.17294	0.277421	-4.22802	2.35753e-05	0.00376527
GCM1	17.7316	-3.41772	0.810067	-4.21906	2.45328e-05	0.00386524
INCENP	361.642	-1.06748	0.254248	-4.19857	2.68601e-05	0.00417549
TERT	91.7701	-1.54092	0.367905	-4.18835	2.80987e-05	0.00431057
CAPN15	678.501	-1.1287	0.270513	-4.17246	3.01333e-05	0.00438951
FURIN	639.833	-1.14973	0.275693	-4.17031	3.04179e-05	0.00438951
PCNX3	558.009	-1.2014	0.287878	-4.17329	3.00227e-05	0.00438951
PNPLA2	160.268	-1.32147	0.316516	-4.17506	2.97901e-05	0.00438951
TNFSF14	361.519	-3.27201	0.784705	-4.16973	3.04958e-05	0.00438951
KMT2B	646.365	-1.02264	0.245998	-4.15709	3.22328e-05	0.00458296
USP20	299.599	-1.13146	0.27255	-4.15139	3.30466e-05	0.00464205
UBE2W	1697.23	-1.40099	0.339213	-4.13011	3.62585e-05	0.0050326
COL27A1	291.623	-1.30311	0.316	-4.12377	3.72725e-05	0.00511247
CDC42BPG	36.2486	-1.88842	0.459433	-4.11032	3.95119e-05	0.00529505
ZFHX2	57.959	-1.77952	0.432768	-4.11195	3.92325e-05	0.00529505
NDST1	355.385	-1.2253	0.299319	-4.09364	4.24651e-05	0.0055719
UBE2O	357.808	-1.28646	0.314287	-4.09327	4.25336e-05	0.0055719
PELP1	452.872	-1.15261	0.282246	-4.08369	4.4326e-05	0.00574218
LAMA5	255.02	-1.3301	0.328531	-4.04862	5.15196e-05	0.00659091
SHB	173.161	-1.35809	0.335628	-4.04641	5.20082e-05	0.00659091
CDH4	30.4103	-2.78005	0.690578	-4.02569	5.68083e-05	0.00682812
COL22A1	109.299	-1.98413	0.492158	-4.03148	5.54257e-05	0.00682812
KLHL26	230.818	-1.31369	0.325998	-4.02974	5.58389e-05	0.00682812
OSBPL5	77.1339	-1.4828	0.368169	-4.0275	5.63732e-05	0.00682812
RARA	312.845	-1.21987	0.302937	-4.02682	5.65354e-05	0.00682812
TRIM66	68.1615	-1.78004	0.443077	-4.01745	5.88311e-05	0.0069991
ATN1	232.364	-1.68889	0.421086	-4.01079	6.0515e-05	0.00712672
CACNA1H	60.3462	-1.8041	0.450376	-4.00576	6.18182e-05	0.00720739
MMP25	63.0108	-1.5921	0.397688	-4.00339	6.24413e-05	0.00720795
EPN1	426.19	-1.16449	0.292304	-3.98383	6.78129e-05	0.00767603
KIF21B	1051.06	-1.10325	0.276774	-3.98611	6.71664e-05	0.00767603
ARAP1	1241.32	-0.96363	0.242127	-3.97985	6.89598e-05	0.00768581
NCOR2	699.831	-1.31531	0.330567	-3.97896	6.92178e-05	0.00768581
TSSC4	597.983	-1.00997	0.254028	-3.97583	7.01346e-05	0.00771414
BCL11B	371.539	-1.31032	0.331396	-3.95396	7.68694e-05	0.00837589
ZNF8	223.689	-1.21595	0.307803	-3.9504	7.80194e-05	0.00842248
SEPTIN9	1855.11	-1.0962	0.277914	-3.94438	8.00051e-05	0.00855761
NUMA1	3238.75	-1.00272	0.255221	-3.92885	8.53523e-05	0.00904656
ABCA2	489.922	-1.14718	0.293584	-3.9075	9.32551e-05	0.00970769
CYP2R1	170.874	-1.23703	0.316442	-3.90917	9.26144e-05	0.00970769
ZFPM1	52.2989	-1.6416	0.424947	-3.86306	0.000111975	0.0115532
ADAL	544.634	-1.04014	0.270558	-3.84441	0.000120845	0.0122516
FBRS	397.405	-1.17801	0.306329	-3.84556	0.000120277	0.0122516
MAP7D1	1062.96	-1.16084	0.302342	-3.8395	0.000123285	0.0123912
ZGPAT	1916.04	-1.03211	0.269388	-3.83132	0.000127459	0.0127012
METTL25	1175.36	-1.66112	0.434338	-3.82448	0.000131049	0.0129483
FANCA	137.134	-1.18595	0.3105	-3.8195	0.000133724	0.0130115
SH2B2	231.977	-1.02991	0.26967	-3.81913	0.000133921	0.0130115
STKLD1	35.9183	-1.72757	0.452976	-3.81381	0.000136841	0.0131853
SOX18	78.0206	-1.39764	0.367137	-3.80687	0.000140735	0.0134494
DAGLA	59.5393	-1.60368	0.422525	-3.79546	0.000147371	0.0139369
SEC16A	882.535	-1.03512	0.27283	-3.79402	0.000148227	0.0139369
RGS12	83.875	-1.28972	0.340494	-3.78778	0.000152002	0.0141775
MEGF6	79.6936	-1.39805	0.370008	-3.77843	0.000157817	0.0146031
SIPA1L3	179.079	-1.29484	0.343087	-3.77409	0.000160594	0.0146279
ZNF385A	86.3722	-1.4592	0.386485	-3.77558	0.000159636	0.0146279
PCSK1N	19.8254	-2.43664	0.64828	-3.75862	0.000170856	0.0154419
PPL	33.2734	-1.92901	0.514122	-3.75204	0.000175404	0.015731
AKAP17A	2497.96	-1.23802	0.330196	-3.74937	0.000177282	0.0157781
MCRIP1	303.842	-0.974051	0.26015	-3.74419	0.000180977	0.015985
HDAC4	226.969	-1.05972	0.283236	-3.74149	0.000182929	0.0160359
PPP1R18	1235.61	-0.959844	0.257341	-3.72985	0.000191593	0.0165577
REL	3692	-1.27243	0.341194	-3.72935	0.000191973	0.0165577
SF3B2	2409.66	-0.916563	0.245871	-3.72782	0.000193142	0.0165577
AMZ1	39.8909	-1.78676	0.479589	-3.7256	0.000194854	0.0165825
SPEF1	56.0279	-1.44036	0.388066	-3.71165	0.000205913	0.0173967
ERFL	22.3971	-2.31112	0.62778	-3.68141	0.000231945	0.019455
ND6	2573.43	-3.65138	0.996872	-3.66284	0.000249437	0.0207727
TSPAN4	460.509	-1.0508	0.287941	-3.64936	0.000262899	0.0217385
ZFTA	109.651	-1.33604	0.367783	-3.63269	0.000280477	0.0230287
TAF3	194.817	-1.33743	0.368614	-3.62827	0.000285331	0.0231019
ZNF672	722.21	-1.23476	0.340155	-3.62999	0.000283432	0.0231019
MYBBP1A	887.772	-1.11181	0.307018	-3.62133	0.000293097	0.023567
CCDC9	333.92	-1.00337	0.277617	-3.61421	0.000301266	0.0238943
SKI	849.532	-1.08025	0.298782	-3.6155	0.000299766	0.0238943
COL1A1	4327.36	-1.3755	0.380988	-3.61034	0.000305797	0.0240898
BCAM	245.473	-1.3792	0.383368	-3.59758	0.000321187	0.0251323
XRCC3	81.1538	-1.33753	0.372071	-3.59481	0.000324627	0.0252322
SZT2	476.081	-1.24785	0.347705	-3.58883	0.000332169	0.0256474
PEAR1	507.661	-1.54195	0.430488	-3.58188	0.000341134	0.026029
RTN4RL2	21.9757	-2.39993	0.670083	-3.58154	0.000341576	0.026029
SRCIN1	49.1087	-1.70379	0.476537	-3.57536	0.000349753	0.026479
CEP170B	73.3651	-1.32661	0.371839	-3.5677	0.000360135	0.0269782
MROH5	22.0721	-2.46337	0.690785	-3.56605	0.000362407	0.0269782
PALM	187.576	-1.13189	0.317464	-3.56541	0.000363288	0.0269782
ADGRB1	48.8022	-1.72099	0.483128	-3.56217	0.000367796	0.0271401
CFAP74	23.2531	-2.57657	0.725884	-3.54956	0.000385876	0.0282951
FOXP4	160.357	-1.45195	0.409605	-3.54475	0.000392981	0.0285603
LETM1	683.884	-0.982376	0.277209	-3.54381	0.000394391	0.0285603
C5AR2	206.501	-1.08076	0.305331	-3.53964	0.000400676	0.0288363
RXRA	576.824	-1.12664	0.318539	-3.53691	0.000404843	0.0289575
LMTK3	16.4262	-2.5398	0.719038	-3.53223	0.000412075	0.0291174
MIDN	413.464	-1.0184	0.288231	-3.53328	0.00041043	0.0291174
SOGA1	208.697	-1.31401	0.372646	-3.52618	0.000421607	0.0296116
GPER1	18.7722	-2.16694	0.614987	-3.52356	0.000425796	0.0297267
NHERF1	512.651	-0.959681	0.273409	-3.51005	0.00044802	0.0310921
LSP1	2522.58	-1.13928	0.324966	-3.50586	0.000455138	0.0313991
MNT	161.992	-1.26038	0.360455	-3.49664	0.000471149	0.0323125
MTCL1	58.0661	-1.34212	0.384163	-3.49362	0.000476523	0.0324794
PTP4A3	99.982	-1.22766	0.351547	-3.49215	0.000479154	0.0324794
KIF1A	104.837	-1.88152	0.541906	-3.47205	0.000516504	0.0348088
CCDC97	301.622	-0.980631	0.283027	-3.4648	0.000530629	0.0351511
HDLBP	1909.09	-1.01466	0.292651	-3.46714	0.000526029	0.0351511
ZC3H4	635.65	-0.99171	0.286112	-3.46616	0.000527952	0.0351511
CELSR2	72.047	-1.52872	0.442453	-3.4551	0.000550092	0.0362346
PCDH1	183.214	-1.14676	0.332246	-3.45155	0.000557379	0.0365083
CEP43	224.968	-0.97698	0.283256	-3.44911	0.000562445	0.0366344
FAM83H	54.5974	-1.43204	0.418702	-3.42019	0.000625771	0.0405326
SH3TC1	765.225	-0.89376	0.26196	-3.41182	0.000645314	0.0412529
SNAPC4	493.417	-0.936579	0.27451	-3.41182	0.000645315	0.0412529
UCP2	269.328	-1.09524	0.321101	-3.41089	0.000647506	0.0412529
SRL	35.2598	-1.6224	0.476476	-3.40501	0.000661625	0.0419233
CTH	601.419	-3.20409	0.944202	-3.39344	0.000690206	0.0434979
CUX1	577.304	-0.940606	0.278228	-3.38071	0.000722998	0.0450772
TOM1L2	192.204	-1.18284	0.34977	-3.38176	0.000720222	0.0450772
CLCN7	547.513	-0.890075	0.264225	-3.36862	0.000755458	0.0468504
XYLT1	368.601	-0.941616	0.279693	-3.3666	0.000761003	0.0469446
DUSP8	32.2708	-1.75225	0.521019	-3.36312	0.000770658	0.0470908
VASN	185.956	-1.25655	0.373659	-3.36284	0.000771451	0.0470908
FHIP1B	283.399	-0.979101	0.291625	-3.3574	0.000786802	0.0477778
SURF6	666.179	-0.9476	0.282922	-3.34933	0.000810071	0.0489359
RNF44	320.658	-1.03453	0.309062	-3.34732	0.000815966	0.0490379
FAM117A	208.804	-0.941703	0.281758	-3.34224	0.000831061	0.0496889
DMAC2	721.426	-0.866335	0.259393	-3.33986	0.000838214	0.0498609
IL17RA	692.183	-0.913192	0.273655	-3.33702	0.000846814	0.0500679
ITGB4	292.015	-1.24456	0.373081	-3.33589	0.000850282	0.0500679
SREBF1	178.795	-1.27732	0.383286	-3.33256	0.000860494	0.0504146
ZSWIM9	27.9612	-1.92545	0.580967	-3.31421	0.000919015	0.053574
CMTM8	191.54	-0.981435	0.296494	-3.31014	0.000932502	0.0540897
COL4A1	2376.13	-1.38981	0.420534	-3.30486	0.000950234	0.0548454
MAP3K19	100.342	-1.35352	0.409772	-3.3031	0.000956234	0.0549199
MYH14	26.7811	-1.766	0.535144	-3.30005	0.00096669	0.0549787
PIEZO1	692.837	-0.995536	0.301607	-3.30077	0.000964203	0.0549787
ADRB1	25.9588	-2.08077	0.631334	-3.29583	0.000981315	0.0555395
MAZ	504.616	-0.822833	0.250564	-3.28392	0.00102373	0.0576601
HMCN2	242.756	-1.1798	0.359982	-3.27738	0.00104776	0.0585503
NYAP1	21.4505	-2.0778	0.634076	-3.27689	0.00104958	0.0585503
DENND2B	181.64	-1.25204	0.383718	-3.26291	0.00110276	0.0609338
NCOR1	576.647	-1.14905	0.352105	-3.26336	0.00110099	0.0609338
CIC	695.673	-1.14585	0.352346	-3.25207	0.00114567	0.0630065
CEP131	74.8413	-1.2196	0.375703	-3.24617	0.00116971	0.0640264
GAK	830.174	-0.837911	0.258253	-3.24453	0.00117643	0.0640563
ND2	1148.71	-1.32186	0.407558	-3.24337	0.00118124	0.0640563
ACSF3	287.434	-0.907229	0.279984	-3.24029	0.0011941	0.0644535
EHD1	1126.85	-0.870576	0.269892	-3.22565	0.00125687	0.0675294
ND5	11714.7	-3.13236	0.972117	-3.2222	0.00127208	0.0680331
TGFB1	1283.94	-0.878441	0.273899	-3.20717	0.00134047	0.0713632
KCNT1	23.1334	-1.95137	0.609852	-3.19974	0.0013755	0.0728953
CADM3	51.7806	-1.24607	0.389593	-3.19839	0.00138196	0.0729064
A4GALT	475.312	-0.864371	0.270636	-3.19385	0.0014039	0.0737301
WHRN	29.4856	-1.61559	0.507083	-3.18605	0.00144232	0.0754082
RAB11FIP5	163.922	-0.899548	0.282793	-3.18094	0.00146796	0.0764058
COL16A1	643.242	-0.767649	0.241561	-3.17786	0.00148365	0.0765393
ZBTB45	25.7718	-1.85879	0.584859	-3.17819	0.00148199	0.0765393
NRBP2	232.7	-1.05724	0.333472	-3.17041	0.00152225	0.0781848
MIR142	286.165	-0.927076	0.292553	-3.16892	0.00153007	0.0782414
BICRA	69.268	-1.4107	0.445912	-3.16363	0.00155816	0.0793303
EHMT1	896.721	-0.945197	0.29957	-3.15518	0.00160399	0.0813086
TBCD	1067.99	-0.74617	0.236702	-3.15236	0.00161958	0.0817434
CCDC61	203.744	-0.916502	0.291193	-3.14741	0.00164725	0.0825959
SOX8	40.3874	-1.43594	0.456316	-3.14681	0.00165064	0.0825959
AFAP1L1	280.658	-0.901145	0.28649	-3.14547	0.00165819	0.0826192
RRP1B	862.887	-0.778908	0.248013	-3.14059	0.00168609	0.0836517
IL2RB	783.089	-0.844883	0.269558	-3.13433	0.00172248	0.0850951
PRRC2B	2497.86	-0.973459	0.310711	-3.133	0.00173027	0.085119
LENG8	1055.84	-0.977143	0.312079	-3.13107	0.00174169	0.0853208
PARM1	4116.77	-3.25444	1.03985	-3.12973	0.00174969	0.0853541
RENBP	265.262	-1.02586	0.328286	-3.12491	0.0017786	0.0864027
SLC9A3	31.9557	-1.79278	0.573998	-3.12333	0.00178819	0.0865086
ROBO4	101.005	-1.30857	0.419261	-3.12112	0.00180162	0.0867981
EFHD2	1009.31	-0.813298	0.260785	-3.11865	0.00181679	0.0868112
PER1	187.979	-1.05145	0.337104	-3.11908	0.00181419	0.0868112
CRTC2	109.943	-1.01648	0.327624	-3.10258	0.00191842	0.0912932
CUTC	486.318	-0.798618	0.259166	-3.08149	0.00205965	0.0972207
SH3BP2	281.993	-0.828775	0.268898	-3.08211	0.00205537	0.0972207
CELSR1	300.292	-1.05128	0.342304	-3.07117	0.00213219	0.100239
ZC3H3	223.029	-0.962473	0.313644	-3.06868	0.00215008	0.100674
SPECC1	245.567	-0.98506	0.321276	-3.06609	0.00216881	0.101145
ATG2A	362.518	-1.04197	0.340737	-3.058	0.00222819	0.102521
BCORL1	79.4964	-1.13067	0.369827	-3.05729	0.00223349	0.102521
INPPL1	1642.56	-0.770563	0.251868	-3.05939	0.00221786	0.102521
RPTOR	446.292	-0.894284	0.292307	-3.0594	0.00221778	0.102521
CARD9	455.169	-0.835425	0.273676	-3.05261	0.00226863	0.103725
SLC34A3	26.4482	-1.86114	0.61056	-3.04825	0.00230182	0.104832
CKAP4	558.243	-0.889063	0.292455	-3.04	0.00236579	0.106703
COL5A1	2440.73	-2.17138	0.714407	-3.03942	0.00237036	0.106703
LTBP3	125.728	-1.3168	0.433001	-3.04111	0.00235705	0.106703
HMGXB3	903.204	-0.903161	0.297431	-3.03654	0.00239308	0.107311
PLEKHF1	334.488	-0.942773	0.310711	-3.03425	0.00241138	0.107718
CAPN10	584.171	-0.763891	0.252286	-3.02788	0.00246275	0.109592
TTYH3	395.438	-1.14311	0.378857	-3.01726	0.00255068	0.113074
AVPR2	63.3825	-1.16221	0.385892	-3.01176	0.00259736	0.114274
G0S2	71.6882	-1.07878	0.358102	-3.0125	0.00259104	0.114274
BRD3	643.83	-0.898203	0.298532	-3.00873	0.0026234	0.11484
DNAJB11	778.151	0.721387	0.239825	3.00798	0.00262991	0.11484
COL9A3	16.333	-2.29583	0.76413	-3.0045	0.00266015	0.115726
MRTFA	373.336	-0.893446	0.298062	-2.99751	0.00272191	0.117536
SLFNL1	30.4007	-1.81759	0.606297	-2.99786	0.00271883	0.117536
PRR5	185.153	-0.928225	0.310121	-2.9931	0.00276156	0.118808
CTBP1	1148.35	-0.832832	0.278544	-2.98995	0.00279027	0.119602
SCRIB	315.411	-0.952946	0.319227	-2.98517	0.00283421	0.12104
EXOC3L2	69.0923	-1.14656	0.384362	-2.98303	0.00285408	0.121444
SASS6	579.316	-0.969262	0.325953	-2.97363	0.00294303	0.124774
STK25	898.046	-0.890103	0.29969	-2.97008	0.00297723	0.125766
TMEM234	69.4545	-1.18035	0.397717	-2.9678	0.00299935	0.126243
CCDC154	32.7547	-1.6444	0.556562	-2.95458	0.003131	0.131309
SP2	67.2873	-1.16878	0.395731	-2.95347	0.00314221	0.131309
HDAC7	828.364	-1.00465	0.340633	-2.94937	0.00318426	0.13259
CCDC57	52.1899	-1.53335	0.520306	-2.94701	0.00320864	0.133027
CUL9	437.705	-1.04674	0.355352	-2.94565	0.00322281	0.133027
TMEM201	107.789	-0.954599	0.324136	-2.94505	0.00322898	0.133027
ZBTB46	154.785	-0.992278	0.337104	-2.94354	0.00324485	0.13321
HMGA1	417.251	-0.846668	0.287826	-2.94159	0.0032653	0.133579
C1QTNF1	428.18	-0.846217	0.288345	-2.93473	0.00333836	0.136091
AXIN1	454.417	-0.84134	0.286881	-2.93271	0.00336013	0.136501
PLEKHA6	48.1362	-1.19364	0.407242	-2.93103	0.00337839	0.136766
KLHL29	88.9535	-1.07641	0.36773	-2.92718	0.00342049	0.137705
TRPM5	26.4746	-1.64075	0.560605	-2.92675	0.00342519	0.137705
PTK6	51.4305	-1.15841	0.396531	-2.92136	0.00348504	0.139629
BCL2L2	1747.58	-0.743057	0.254653	-2.91792	0.00352369	0.139767
FANCE	141.934	-0.975392	0.334647	-2.91469	0.00356041	0.139767
KLHDC4	829.504	-0.675021	0.231534	-2.91543	0.003552	0.139767
MN1	23.2181	-1.79231	0.614588	-2.91628	0.00354231	0.139767
PCYT2	243.626	-0.955217	0.327536	-2.91637	0.00354126	0.139767
SPTBN4	38.3745	-1.35094	0.463332	-2.9157	0.00354887	0.139767
EVC	107.82	-0.903541	0.310617	-2.90885	0.00362755	0.14145
GRIK5	24.8053	-1.5611	0.536657	-2.90893	0.00362664	0.14145
ZFAT	285.017	-0.761874	0.262074	-2.9071	0.00364801	0.141774
SLC26A1	147.319	-0.858467	0.295453	-2.90559	0.00366562	0.141985
PACS2	383.943	-0.927115	0.31926	-2.90395	0.00368492	0.14226
TSPEAR	22.9239	-1.71538	0.591048	-2.90227	0.00370463	0.142549
SETD1A	237.19	-1.06898	0.368863	-2.89803	0.00375512	0.144016
CLDND2	25.1672	-1.7023	0.587971	-2.89522	0.00378897	0.144468
CRY1	336.423	0.746851	0.25798	2.89499	0.00379167	0.144468
CYP2S1	217.685	-0.981953	0.339349	-2.89364	0.00380809	0.144621
FJX1	146.742	-0.936639	0.323923	-2.89155	0.00383347	0.145112
NAV1	200.381	-1.10077	0.381312	-2.88679	0.0038919	0.146847
ELN	1447.42	-0.997623	0.345844	-2.8846	0.00391908	0.146921
WWC3	243.796	-0.880168	0.305124	-2.88462	0.00391884	0.146921
MDC1	364.594	-0.879414	0.305423	-2.87934	0.00398514	0.148919
KCNH3	18.0261	-1.7509	0.609011	-2.87498	0.00404047	0.150504
LATS2	708.696	-0.706745	0.24607	-2.87213	0.0040771	0.150881
MAP3K10	235.171	-0.906203	0.31543	-2.87292	0.00406703	0.150881
NOP53	1741.96	-0.922246	0.321208	-2.87118	0.00408941	0.150881
DBNDD1	20.3156	-1.91194	0.667993	-2.86222	0.00420684	0.154724
FBXL19	549.414	-0.806221	0.282132	-2.85761	0.0042685	0.156498
RAB11FIP3	176.215	-0.92649	0.324411	-2.85592	0.00429128	0.15684
E2F7	179.939	-0.825577	0.289472	-2.85201	0.00434441	0.158286
ZNF831	467.142	-0.837601	0.293868	-2.85026	0.00436833	0.158662
ZMIZ2	271.27	-0.889466	0.31224	-2.84866	0.00439037	0.158967
WDR81	634.041	-0.863922	0.304341	-2.83867	0.0045302	0.163522
KCNAB2	402.717	-0.796973	0.281242	-2.83376	0.00460037	0.165542
NME6	559.634	0.682953	0.241481	2.82818	0.0046813	0.167421
SLC25A20	375.408	0.736425	0.26036	2.82849	0.00467681	0.167421
DGKQ	196.816	-0.915286	0.324123	-2.82389	0.00474453	0.169163
EPS8L1	19.972	-1.70938	0.60577	-2.82182	0.00477514	0.169736
EXD3	171.292	-1.02141	0.362933	-2.81431	0.00488817	0.172179
GCGR	38.6924	-1.54805	0.549991	-2.81469	0.00488248	0.172179
SLX9	311.982	-0.859456	0.305233	-2.81574	0.00486654	0.172179
PLXNA2	213.975	-1.25089	0.444832	-2.81205	0.00492274	0.172874
NCKAP5L	102.01	-1.07623	0.382964	-2.81026	0.00495018	0.173316
TCEA2	253.074	-0.857686	0.305916	-2.80366	0.00505259	0.176372
METRNL	264.912	-0.846215	0.302444	-2.79792	0.00514325	0.179
ARHGAP23	100.493	-1.21581	0.435549	-2.79145	0.00524732	0.182079
SHKBP1	347.754	-0.814967	0.292812	-2.78324	0.00538192	0.186195
AATF	339.818	-0.744869	0.268596	-2.77319	0.00555089	0.191473
SIX5	94.1782	-0.979615	0.353396	-2.772	0.00557129	0.19161
TLR7	4179.06	0.607485	0.219427	2.76851	0.00563129	0.193104
ARHGAP39	49.321	-1.18426	0.428417	-2.76427	0.00570499	0.194487
FBF1	202.084	-0.790719	0.285985	-2.76489	0.00569411	0.194487
NR4A1	25.6702	-1.48953	0.539548	-2.7607	0.00576769	0.194915
SAPCD2	18.8427	-1.69299	0.613074	-2.76148	0.00575405	0.194915
TOR4A	226.727	-0.996943	0.361103	-2.76082	0.00576556	0.194915
ARHGDIA	1146.74	-0.669891	0.243095	-2.75568	0.00585704	0.197362
RGS19	1065.28	-0.861126	0.312733	-2.75355	0.00589528	0.198078
MYBL2	408.711	-0.948131	0.345559	-2.74376	0.00607393	0.203494
NDOR1	241.685	-0.768222	0.280266	-2.74104	0.00612441	0.204598
ADAMTSL2	115.681	-1.11956	0.409565	-2.73353	0.00626592	0.208132
CREB3L1	50.4836	-1.39683	0.51094	-2.73384	0.00626	0.208132
PASK	378.535	-0.774658	0.283693	-2.73062	0.00632156	0.209384
SLC22A23	147.011	-0.890536	0.326498	-2.72754	0.00638089	0.21075
KCNQ1	18.7909	-1.81022	0.664162	-2.72558	0.00641896	0.210813
RFX1	194.732	-0.854501	0.313418	-2.72639	0.00640307	0.210813
CSNK1G2	1279.15	-0.642968	0.236154	-2.72267	0.0064757	0.211485
NPDC1	119.726	-0.845173	0.310369	-2.72312	0.00646685	0.211485
NEIL2	87.8945	-1.07079	0.394477	-2.71445	0.00663866	0.216202
SH3PXD2A	254.427	-1.03057	0.380672	-2.70725	0.00678431	0.220329
H6PD	684.813	-0.77232	0.285778	-2.70252	0.00688167	0.221639
TBX10	17.4583	-1.66141	0.614591	-2.70328	0.0068659	0.221639
TLNRD1	511.7	-0.754811	0.279193	-2.70354	0.00686045	0.221639
WDR90	76.1257	-1.21275	0.449517	-2.6979	0.00697788	0.224119
CHST1	55.2238	-1.10492	0.410043	-2.69464	0.00704638	0.225697
MICAL3	458.797	-0.772787	0.287002	-2.69261	0.00708942	0.226454
JUN	56.6363	-1.05874	0.393846	-2.6882	0.00718388	0.22822
RIN3	325.053	-0.979562	0.364361	-2.68844	0.0071787	0.22822
DCLRE1C	880.608	-0.792216	0.295573	-2.68027	0.00735623	0.229332
FOXK1	491.391	-0.781922	0.291598	-2.68151	0.00732905	0.229332
LRRC47	551.766	-0.757412	0.2821	-2.6849	0.00725513	0.229332
MKNK2	994.94	-0.630678	0.23513	-2.68225	0.00731284	0.229332
PTX4	49.8425	-1.19582	0.445797	-2.68242	0.00730916	0.229332
TAFA5	21.8794	-1.53444	0.572498	-2.68026	0.00735655	0.229332
WDTC1	629.392	-1.03181	0.384497	-2.68354	0.00728482	0.229332
CCDC85B	212.723	-0.845774	0.315727	-2.67881	0.00738838	0.22971
SUMO2	2643.15	0.666172	0.249192	2.67333	0.00751026	0.232878
LLGL2	127.234	-0.843389	0.315965	-2.66925	0.00760204	0.234847
TOLLIP	633.583	-0.654557	0.245332	-2.66805	0.00762933	0.234847
ZNF575	19.825	-1.59257	0.596954	-2.66783	0.0076342	0.234847
NFIC	397.567	-1.10909	0.416554	-2.66254	0.00775531	0.237945
LPCAT1	384.257	-0.732754	0.275616	-2.65861	0.00784643	0.240109
TSPOAP1	158.031	-1.03694	0.391189	-2.65075	0.00803129	0.245122
KIFC1	32.5662	-1.37427	0.518879	-2.64853	0.00808432	0.245993
MRPS2	208.035	-0.73377	0.277125	-2.64779	0.008102	0.245993
MICALL2	443.122	-0.703987	0.266099	-2.64559	0.00815489	0.246955
CHAD	102.504	-0.831884	0.314796	-2.64261	0.00822696	0.247129
IL33	4316.64	0.610522	0.230894	2.64417	0.00818917	0.247129
NMD3	1303.85	0.668924	0.253125	2.64266	0.00822575	0.247129
PHF21B	22.0472	-1.48503	0.562117	-2.64185	0.00824542	0.247129
DGKZ	2683.23	-0.622677	0.235928	-2.63927	0.00830843	0.24838
SDK1	51.05	-1.26685	0.480164	-2.63838	0.0083304	0.248399
MIOX	100.129	-1.01659	0.385457	-2.63736	0.00835529	0.248506
COL11A2	29.4768	-1.56619	0.594696	-2.6336	0.0084485	0.250639
ATP13A3	2012.17	0.60019	0.228086	2.63142	0.00850278	0.251609
ARRB1	1667.81	-0.616221	0.234522	-2.62756	0.00860002	0.253201
SPTBN2	225.289	-0.839014	0.319289	-2.62776	0.00859489	0.253201
MYO15B	22.5987	-1.61013	0.613157	-2.62596	0.00864044	0.25375
NR2F6	241.502	-0.847358	0.322883	-2.62435	0.00868146	0.254314
CHAF1A	323.823	-0.744765	0.284291	-2.61973	0.00880006	0.256808
PLEKHH3	63.3983	-1.05422	0.402583	-2.61864	0.00882814	0.256808
SFT2D2	305.475	-0.757209	0.28918	-2.61846	0.00883266	0.256808
CCDC39	358.902	0.771091	0.294626	2.61719	0.00886577	0.257129
RAPGEF1	909.173	-0.807342	0.308921	-2.61343	0.00896387	0.25933
AKT1S1	92.2676	-0.88066	0.337096	-2.61249	0.00898853	0.259399
DCHS1	249.068	-0.993747	0.381057	-2.60787	0.00911083	0.261634
KRBA1	123.358	-0.865835	0.331999	-2.60794	0.00910877	0.261634
CASZ1	85.0333	-1.23818	0.475616	-2.60331	0.00923272	0.263834
DNAAF5	162.721	-0.929235	0.356901	-2.60362	0.00922443	0.263834
RAB5IF	548.276	-1.00404	0.38647	-2.59797	0.00937759	0.267319
MBD6	133.813	-0.857349	0.330272	-2.59589	0.0094346	0.268288
CLASRP	304.356	-0.74083	0.285894	-2.59128	0.00956203	0.270057
PUS10	1596.25	-0.814274	0.314255	-2.59112	0.00956631	0.270057
SBF1	2131.8	-0.836181	0.322548	-2.59242	0.00953028	0.270057
GLI3	68.4223	-1.143	0.441543	-2.58864	0.00963565	0.271123
NARF	584.647	-0.673802	0.260346	-2.5881	0.00965059	0.271123
BEGAIN	15.5656	-1.72261	0.666927	-2.5829	0.00979723	0.272932
JRK	161.673	-0.831631	0.322025	-2.5825	0.00980861	0.272932
ND4	1923.89	-1.84717	0.715166	-2.58286	0.00979848	0.272932
ZNF250	322.94	-0.697878	0.270174	-2.58307	0.00979249	0.272932
PRDM8	320.197	-0.802818	0.310996	-2.58144	0.00983896	0.273125
TIGD5	61.1931	-0.94271	0.365582	-2.57865	0.00991867	0.274683
CABIN1	479.334	-0.649912	0.252898	-2.56985	0.0101741	0.28109
POLR2A	1095.37	-0.795722	0.309868	-2.56794	0.0102304	0.281978
FAR2	188.2	0.705414	0.275114	2.56408	0.0103449	0.28446
WDR4	220.305	-0.848682	0.331263	-2.56196	0.0104084	0.285533
COG5	649.515	0.66967	0.261734	2.55859	0.0105099	0.287641
KIF1C	680.136	-0.738985	0.289128	-2.55591	0.0105909	0.289179
ANKRD35	17.4265	-1.51859	0.596859	-2.54431	0.0109494	0.29827
LAMB3	182.756	-0.983146	0.386962	-2.54068	0.0110638	0.300684
CDC42EP1	44.7794	-1.22864	0.484378	-2.53653	0.0111958	0.303561
MAP3K9	128.514	-0.788268	0.311154	-2.53337	0.0112972	0.305602
SEMA6B	108.046	-0.955605	0.377832	-2.52918	0.011433	0.308557
ZNF362	267.622	-0.883971	0.349625	-2.52834	0.0114603	0.30858
PLXNA3	118.109	-0.892338	0.353867	-2.52168	0.0116797	0.313764
CDCA4	196.012	-0.767068	0.304452	-2.5195	0.0117521	0.314673
URGCP	263.188	-0.69565	0.276157	-2.51904	0.0117675	0.314673
ASCC3	2966.03	0.642884	0.255413	2.51704	0.0118347	0.315745
JAKMIP3	16.9394	-2.02643	0.805356	-2.51619	0.011863	0.315779
ERF	247.747	-0.764246	0.304274	-2.5117	0.0120151	0.31809
MTA1	348.301	-0.792016	0.315195	-2.51278	0.0119784	0.31809
SNX8	366.771	-0.744988	0.296664	-2.51121	0.0120317	0.31809
AKNA	1487.93	-0.590841	0.235422	-2.50971	0.0120831	0.318725
WNK2	62.2216	-0.915471	0.365338	-2.50582	0.0122168	0.321527
C8orf58	131.617	-0.767193	0.306304	-2.50468	0.0122564	0.32184
GABBR1	241.606	-0.774819	0.310507	-2.49533	0.0125839	0.329698
PKD1	884.94	-0.776103	0.311523	-2.49132	0.012727	0.3327
ARHGAP4	988.481	-0.602947	0.242501	-2.48637	0.0129053	0.336155
MECP2	295.303	-0.66566	0.267757	-2.48605	0.0129168	0.336155
CEP295	4543.4	-0.994496	0.400667	-2.4821	0.013061	0.338397
MEF2D	533.958	-0.747607	0.301124	-2.48272	0.0130385	0.338397
SYNGAP1	86.2049	-0.90107	0.363199	-2.48092	0.0131042	0.338763
LENG1	67.0314	-0.910529	0.367141	-2.48005	0.0131363	0.338842
IRAK1	463.26	-0.642427	0.259209	-2.47841	0.0131969	0.339652
KDM6B	159.421	-1.06339	0.429762	-2.47436	0.0133476	0.342774
KLC2	681.583	-0.626887	0.253437	-2.47354	0.0133782	0.342804
SEC22A	636.875	-0.734844	0.297264	-2.47202	0.0134351	0.343509
TTLL8	40.4656	-1.25849	0.510223	-2.46655	0.0136421	0.348038
PRKCI	369.888	0.692375	0.280817	2.46558	0.0136793	0.348225
PRRT2	22.1887	-1.42709	0.579043	-2.46456	0.0137182	0.348453
NAV2	216.432	-0.801867	0.32655	-2.45558	0.0140659	0.355737
SERINC2	22.3547	-1.58397	0.645029	-2.45565	0.014063	0.355737
MAN1C1	921.876	-0.786235	0.320301	-2.45467	0.0141012	0.355858
PLEKHG5	114.035	-0.766722	0.313582	-2.44504	0.0144836	0.364394
RBM12B	2131.95	-0.609705	0.249487	-2.44384	0.014532	0.364394
SH3BP1	441.182	-0.811261	0.331966	-2.44381	0.0145333	0.364394
KCNC3	31.1184	-1.2274	0.503216	-2.43911	0.0147235	0.366988
NFATC1	456.697	-0.771705	0.316218	-2.44042	0.0146702	0.366988
SLC44A2	2492.09	0.616917	0.252947	2.43892	0.0147311	0.366988
SMAD4	2172.77	0.633157	0.26021	2.43325	0.0149639	0.371993
VPS50	1639.1	0.559096	0.230008	2.43077	0.015067	0.373757
GTSE1	118.453	-0.855617	0.352254	-2.42898	0.0151415	0.374807
IER5	1756.3	-0.626563	0.258445	-2.42435	0.0153356	0.37881
PHLDB3	129.15	-0.813646	0.33574	-2.42344	0.0153742	0.37896
CDC42EP5	36.8504	-1.29145	0.533772	-2.41947	0.015543	0.379601
FBXO31	394.601	-0.657303	0.271517	-2.42085	0.0154843	0.379601
GIT1	315.233	-0.642683	0.265494	-2.42071	0.0154902	0.379601
IL7	461.752	-0.737463	0.304862	-2.419	0.015563	0.379601
TSC2	505.188	-0.650887	0.26907	-2.41903	0.0155621	0.379601
GPSM1	101.75	-0.823079	0.340491	-2.41733	0.0156347	0.379761
RAB20	206.006	-0.676458	0.279835	-2.41734	0.0156343	0.379761
SHPRH	1245.62	0.567655	0.234965	2.41592	0.0156957	0.380449
CSNK2A2	1264.37	0.580095	0.240564	2.41139	0.0158918	0.381452
FAM193A	236.957	-0.743717	0.30854	-2.41044	0.0159333	0.381452
IFFO1	356.614	-0.632573	0.262192	-2.41263	0.0158379	0.381452
IQCG	19.5566	-1.6195	0.671685	-2.4111	0.0159045	0.381452
SH2B1	288.026	-0.661457	0.274382	-2.41072	0.0159213	0.381452
UHRF1	383.053	-0.63155	0.261835	-2.41201	0.0158647	0.381452
BAIAP2	144.119	-0.752418	0.312499	-2.40774	0.0160515	0.383115
UAP1L1	360.03	-0.88701	0.368458	-2.40735	0.0160686	0.383115
AKIRIN2	606.573	-0.607743	0.252636	-2.4056	0.0161458	0.384172
ARNT	1746.02	0.559375	0.233058	2.40016	0.016388	0.384382
CREBZF	1497.1	-0.697203	0.290651	-2.39877	0.0164504	0.384382
DHRS7B	281.349	-0.67902	0.283058	-2.39887	0.0164457	0.384382
KBTBD11	43.6888	-1.17456	0.488781	-2.40305	0.0162591	0.384382
MFAP3	715.821	0.655103	0.273103	2.39874	0.0164514	0.384382
MYCN	33.0829	-1.28811	0.536695	-2.40008	0.0163914	0.384382
PRKCSH	993.984	-0.613459	0.255252	-2.40335	0.0162456	0.384382
SREK1	1657.25	0.550229	0.229231	2.40033	0.0163803	0.384382
SYT3	53.6928	-1.08983	0.453931	-2.40088	0.0163556	0.384382
TEDC1	162.92	-0.753071	0.314129	-2.39733	0.0165152	0.385102
HDGFL2	411.058	-0.595391	0.248632	-2.39467	0.0166353	0.387086
PIDD1	75.503	-0.89143	0.372505	-2.39307	0.016708	0.387086
PRMT1	2057.02	0.563687	0.235541	2.39316	0.016704	0.387086
THUMPD2	446.157	0.62007	0.25917	2.39252	0.0167331	0.387086
ZCCHC14	173.554	-0.751191	0.314232	-2.39056	0.0168226	0.388386
PCGF3	760.398	-0.821306	0.344164	-2.38638	0.0170151	0.391498
RIT1	723.3	-0.733713	0.307485	-2.38618	0.0170246	0.391498
P2RY8	406.657	-0.704543	0.295674	-2.38284	0.0171798	0.392945
PSPC1	2390.76	-0.613058	0.257301	-2.38265	0.0171886	0.392945
PTDSS2	216.319	-0.678002	0.2845	-2.38313	0.0171661	0.392945
NRIP1	2662.49	0.575747	0.241788	2.3812	0.0172563	0.393719
CCNT2	2599.66	0.587097	0.247064	2.3763	0.0174874	0.398214
PPARD	228.75	-0.75542	0.318081	-2.37493	0.0175522	0.398912
ADGRL1	251.255	-0.720258	0.303741	-2.37129	0.0177261	0.400051
CEP63	947.295	0.559272	0.236092	2.36887	0.0178424	0.400051
DAB2IP	190.942	-0.751514	0.317246	-2.36887	0.0178426	0.400051
HAUS7	125.805	-0.791821	0.333992	-2.37078	0.0177507	0.400051
MROH1	804.608	-0.702321	0.296163	-2.3714	0.0177207	0.400051
SCARF2	57.8138	-0.986719	0.416311	-2.37015	0.0177809	0.400051
TBX2	49.0817	-1.17719	0.49639	-2.37151	0.0177157	0.400051
SIVA1	310.674	-0.708928	0.299596	-2.36628	0.017968	0.402089
MAFG	129.212	-0.778138	0.328965	-2.36541	0.01801	0.402258
OTULINL	791.982	0.670518	0.28384	2.36231	0.0181616	0.403326
SPINDOC	161.617	-0.763709	0.323142	-2.36339	0.0181087	0.403326
TMEM104	69.2131	-0.925353	0.391628	-2.36284	0.0181356	0.403326
ALDH18A1	1090.13	0.56434	0.239049	2.36077	0.0182372	0.403467
MARF1	1748.75	0.530091	0.224517	2.36103	0.0182242	0.403467
TEPSIN	168.09	-0.691501	0.293046	-2.3597	0.0182898	0.403865
DYSF	602.251	-1.02095	0.432879	-2.35852	0.0183478	0.404381
EME2	255.67	-0.701231	0.297495	-2.35712	0.0184175	0.405151
TNK2	517.184	-0.674263	0.286652	-2.3522	0.0186626	0.407466
USP35	31.1002	-1.16802	0.496404	-2.35296	0.0186246	0.407466
ZBTB7C	19.431	-1.34744	0.572707	-2.35275	0.0186352	0.407466
ZNF358	73.4269	-0.922312	0.391902	-2.35343	0.0186012	0.407466
CHGA	19.1748	-1.53329	0.652138	-2.35117	0.0187147	0.40784
IQGAP3	64.5795	-0.850073	0.362182	-2.34709	0.0189207	0.41156
IQCE	147.827	-0.71197	0.303696	-2.34435	0.0190602	0.413823
KLB	218.561	-0.718746	0.306798	-2.34274	0.0191429	0.414847
TEAD3	49.103	-0.988127	0.421995	-2.34156	0.0192033	0.415382
LIG1	469.517	-0.563749	0.240847	-2.34069	0.019248	0.415578
HDAC5	905.105	-0.661648	0.28302	-2.33782	0.0193967	0.417827
IL17B	136.156	-0.841719	0.360231	-2.33661	0.0194597	0.417827
PIKFYVE	2010.52	0.517567	0.221442	2.33726	0.0194258	0.417827
MDM2	2723.41	-0.593345	0.25403	-2.33573	0.0195054	0.41804
PEX2	302.265	0.661579	0.283847	2.33076	0.0197662	0.422851
POLRMT	612.704	-0.63736	0.273745	-2.3283	0.0198962	0.424854
SLC38A10	1148.83	-0.66793	0.2872	-2.32566	0.0200366	0.427069
TSC1	539.891	-0.606428	0.261249	-2.32126	0.0202726	0.430526
WFS1	66.7429	-0.872487	0.375777	-2.32182	0.0202424	0.430526
DOC2B	58.3321	-1.05577	0.455575	-2.31744	0.0204799	0.434138
PURA	190.256	-0.740518	0.319858	-2.31514	0.0206051	0.435999
KDM4C	1697.43	0.592664	0.256353	2.3119	0.020783	0.438966
BAHD1	388.54	-0.675542	0.292804	-2.30714	0.0210468	0.44134
CXXC5	239.682	-0.70315	0.304663	-2.30796	0.0210013	0.44134
GLIS2	254.948	-0.65332	0.283022	-2.30837	0.0209785	0.44134
SUOX	388.662	0.692582	0.300153	2.30743	0.021031	0.44134
TFG	725.916	0.57315	0.249067	2.30119	0.0213811	0.447544
SLX4	360.885	-0.744526	0.323823	-2.29918	0.021495	0.449122
AQR	1560.17	0.550309	0.23943	2.29841	0.0215382	0.44922
CD6	543.963	-0.705278	0.307123	-2.2964	0.0216528	0.450805
BSN	43.8586	-1.00041	0.436186	-2.29353	0.0218172	0.451807
HOXA5	391.236	-0.648872	0.282874	-2.29385	0.0217989	0.451807
MTSS2	92.3558	-0.783566	0.341441	-2.29488	0.0217398	0.451807
RPS28	1745.7	0.705396	0.307659	2.29278	0.0218605	0.4519
OBSL1	227.403	-0.718041	0.31344	-2.29084	0.0219725	0.453412
INPP5E	234.934	-0.770479	0.33649	-2.28975	0.0220358	0.453913
AK3	1081.63	0.52189	0.228071	2.28828	0.022121	0.454865
ALG9	620.939	0.54423	0.238175	2.285	0.0223131	0.457602
CD74	23725.6	-0.656633	0.287598	-2.28316	0.0224207	0.457602
CIITA	2082.42	-0.707257	0.309597	-2.28444	0.0223456	0.457602
GRK2	2145.72	-0.57072	0.250024	-2.28266	0.0224503	0.457602
RBM38	584.183	-0.884279	0.387202	-2.28376	0.0223854	0.457602
DLGAP5	936.905	0.629815	0.276504	2.27777	0.02274	0.461892
UCKL1	1009.42	-0.643184	0.282329	-2.27814	0.0227185	0.461892
MIEF2	103.831	-0.77151	0.339162	-2.27475	0.0229208	0.464676
PON2	340.573	0.613886	0.26994	2.27415	0.0229568	0.464676
SLC4A2	470.45	-0.640962	0.282219	-2.27115	0.0231376	0.467524
CEP104	405.305	-0.607638	0.26793	-2.2679	0.0233352	0.4707
ND4L	816.592	-1.83547	0.809623	-2.26706	0.0233864	0.470919
SLC16A10	84.5151	-0.846136	0.373357	-2.2663	0.0234333	0.47105
CDH24	97.6958	-0.922027	0.407096	-2.26489	0.0235196	0.471971
MRPL13	475.763	0.581734	0.25733	2.26065	0.0237807	0.47639
SERPINE1	3327.85	0.649813	0.28768	2.2588	0.0238958	0.477056
XKR6	16.461	-1.43335	0.634561	-2.25881	0.0238953	0.477056
UCK1	126.448	-0.708893	0.314029	-2.25741	0.0239824	0.477968
NEBL	714.808	0.545308	0.241743	2.25573	0.0240875	0.479242
NUDT15	436.921	0.615041	0.272774	2.25476	0.0241481	0.479512
PPP1R9B	3448.51	-0.67548	0.299653	-2.2542	0.0241833	0.479512
PAFAH1B2	1376.43	0.5314	0.235893	2.25272	0.0242771	0.480555
ABLIM3	124.386	-0.732229	0.325567	-2.24909	0.024507	0.48296
ASB1	286.803	-0.656568	0.291959	-2.24884	0.0245229	0.48296
THAP1	564.031	0.603546	0.268228	2.25012	0.0244412	0.48296
AFAP1	327.715	-0.696265	0.31022	-2.24442	0.0248052	0.483221
ATP5IF1	561.29	0.556649	0.2481	2.24365	0.0248549	0.483221
CARD10	121.748	-0.789317	0.351517	-2.24546	0.0247386	0.483221
DUS1L	397.795	-0.63312	0.281852	-2.24629	0.0246857	0.483221
GLI4	384.838	-0.566419	0.252477	-2.24345	0.0248677	0.483221
MYO18A	870.822	-0.530684	0.236529	-2.24363	0.024856	0.483221
PRKD2	522.073	-0.672679	0.299523	-2.24583	0.0247146	0.483221
ZNF703	30.8013	-1.1743	0.523223	-2.24435	0.0248099	0.483221
TNFAIP2	390.664	-0.743707	0.331924	-2.2406	0.0250523	0.485998
TNS2	353.653	-0.875222	0.390873	-2.23915	0.0251464	0.487012
ACAP3	133.653	-0.677207	0.302638	-2.23768	0.025242	0.488053
RALBP1	1456.03	-0.519877	0.232496	-2.23607	0.0253472	0.489277
CASKIN1	31.0567	-1.0643	0.476513	-2.23351	0.0255152	0.490894
PMPCA	983.328	-0.688792	0.308349	-2.23381	0.0254956	0.490894
DENND4B	778.281	-0.650054	0.29135	-2.23117	0.0256696	0.49305
AFG1L	326.546	0.638044	0.286158	2.22969	0.025768	0.493316
SMURF1	465.984	-0.560823	0.251466	-2.23021	0.0257334	0.493316
FAM199X	583.16	0.567905	0.254847	2.22842	0.0258526	0.494124
UNC5B	101.892	-0.941101	0.422472	-2.22761	0.0259068	0.494349
AOC1	250.374	-0.835012	0.375193	-2.22555	0.0260442	0.494543
CMIP	286.841	-0.738336	0.33171	-2.22585	0.0260244	0.494543
TMEM184B	166.186	-0.799618	0.359226	-2.22594	0.0260179	0.494543
TRPV4	21.7812	-1.34129	0.603443	-2.22273	0.0262339	0.497336
BTBD19	96.0112	-0.828131	0.372823	-2.22124	0.0263345	0.498433
SDC3	785.219	-0.765286	0.344982	-2.21833	0.0265321	0.501358
RPL30	8275.91	0.601307	0.271338	2.21608	0.026686	0.503449
PTPRA	711.709	0.56738	0.25614	2.21511	0.0267523	0.503885
EEIG1	911.766	-0.6468	0.29222	-2.2134	0.0268701	0.505287
ADARB2	40.2925	-0.987352	0.446422	-2.2117	0.0269875	0.506678
AMER2	15.6153	-1.94936	0.882214	-2.20962	0.0271314	0.508561
CDAN1	442.398	-0.578704	0.262089	-2.20804	0.0272416	0.509738
NES	93.8633	-1.0669	0.483314	-2.20746	0.0272817	0.509738
FRMD8	633.009	-0.596922	0.270721	-2.20493	0.0274588	0.51141
TLE3	1323.04	-0.559852	0.253887	-2.20512	0.0274457	0.51141
DBP	67.2663	-0.791234	0.359246	-2.20248	0.0276311	0.51298
FANCL	337.308	0.580193	0.26338	2.20287	0.027604	0.51298
KIF7	230.248	-0.60722	0.276057	-2.19962	0.0278338	0.514286
MYH7B	245.541	-0.619353	0.281477	-2.20036	0.0277811	0.514286
RNF13	1466.45	0.541981	0.246383	2.19975	0.0278248	0.514286
PPP1R26	133.707	-0.876792	0.398961	-2.19769	0.0279713	0.516008
ARHGEF18	3104.69	-0.57971	0.264021	-2.19569	0.0281138	0.517145
ZNF276	434.806	-0.551342	0.251155	-2.19522	0.0281476	0.517145
ZNF614	209.406	-0.696222	0.31719	-2.19497	0.028166	0.517145
CCDC22	220.928	-0.641361	0.293469	-2.18545	0.028856	0.519669
DYRK4	51.0075	-1.23962	0.566494	-2.18823	0.0286528	0.519669
EVC2	61.9977	-0.869679	0.398008	-2.18508	0.0288829	0.519669
EVI5L	199.448	-0.725929	0.332214	-2.18513	0.0288795	0.519669
IQGAP2	1191.42	0.504749	0.230706	2.18784	0.0286809	0.519669
MMP11	366.708	-0.648117	0.296241	-2.1878	0.0286838	0.519669
PIK3CD	1323.79	-0.585484	0.267061	-2.19232	0.0283563	0.519669
PTPN23	420.738	-0.677092	0.309048	-2.1909	0.0284591	0.519669
RORA	725.677	0.558339	0.254812	2.19118	0.0284388	0.519669
SNRNP70	2584.89	-0.63687	0.291293	-2.18635	0.0287898	0.519669
TMEM33	2637.69	0.553598	0.25327	2.1858	0.0288303	0.519669
TNFSF13B	913.531	0.597423	0.273245	2.1864	0.0287865	0.519669
ZNF783	77.0236	-0.789614	0.360571	-2.1899	0.0285318	0.519669
SPON2	122.947	-0.843366	0.386303	-2.18317	0.0290233	0.521392
PCIF1	384.537	-0.62793	0.287801	-2.18182	0.029123	0.522377
TMEM255B	48.4767	-1.03168	0.474369	-2.17485	0.0296411	0.530853
HTT	1653.56	-0.682835	0.314166	-2.17348	0.0297441	0.531784
SHROOM2	50.8993	-1.1672	0.537148	-2.17295	0.0297843	0.531784
PJA2	3266.67	0.505394	0.23267	2.17215	0.0298446	0.532046
CCL26	2015.47	0.703686	0.32432	2.16973	0.0300275	0.534489
CC2D1B	1115.16	-0.518587	0.239297	-2.16713	0.0302251	0.536648
LRP5	163.772	-0.684624	0.315943	-2.16692	0.0302408	0.536648
AGPAT1	120.112	-0.827413	0.38218	-2.16498	0.030389	0.536826
CHTF18	313.86	-0.649919	0.300178	-2.16511	0.0303789	0.536826
DYNC2I2	120.207	-0.800322	0.369467	-2.16615	0.0302995	0.536826
ZNRF2	885.964	0.659563	0.304892	2.16327	0.0305206	0.538335
TMEM260	773.353	0.511668	0.236715	2.16154	0.030654	0.539871
LZTS1	44.3965	-1.02674	0.475264	-2.16036	0.030745	0.540657
ACTR1A	865.233	0.4932	0.228421	2.15917	0.030837	0.541459
DNMT3A	813.622	-0.542228	0.251551	-2.15554	0.03112	0.544487
EXOC3L4	613.956	-0.591325	0.274529	-2.15396	0.031243	0.544487
PIK3C2A	2056.76	0.494987	0.229722	2.15472	0.031184	0.544487
ROCK2	2175.36	0.504439	0.234139	2.15444	0.0312057	0.544487
TNFRSF19	94.1865	-0.886739	0.411255	-2.15618	0.0310699	0.544487
IGDCC4	172.338	-0.614353	0.285307	-2.1533	0.0312948	0.544576
IKZF4	41.8615	-1.01283	0.471006	-2.15034	0.0315282	0.546191
MTG2	668.31	-0.583427	0.271315	-2.15036	0.0315265	0.546191
SCN4A	85.6945	-1.11705	0.519214	-2.15143	0.0314424	0.546191
KATNBL1	476.279	0.560896	0.261066	2.14849	0.0316751	0.547923
FUCA2	1075.79	0.519905	0.24216	2.14695	0.0317976	0.54797
NOSTRIN	198.83	0.623961	0.290537	2.14762	0.0317442	0.54797
SYT7	35.4591	-0.966368	0.450187	-2.14659	0.0318257	0.54797
TG	20.2356	-1.27965	0.596269	-2.14609	0.0318658	0.54797
BRWD3	930.359	0.546555	0.254812	2.14494	0.0319579	0.548744
ADORA2B	30.9371	-1.10684	0.516371	-2.14351	0.0320724	0.549092
APBB1	172.027	-0.695041	0.324236	-2.14363	0.0320628	0.549092
GATD1	498.655	-0.593933	0.277419	-2.14093	0.03228	0.551029
RADIL	24.8053	-1.17362	0.548133	-2.14113	0.0322639	0.551029
CARD11	1025.21	-0.566619	0.26481	-2.13972	0.0323774	0.551883
MED13	7151.84	0.562672	0.263199	2.13782	0.0325315	0.553701
PHLDB1	533.279	-0.6694	0.313342	-2.13632	0.0326531	0.554961
APOOL	90.8031	-0.751624	0.352133	-2.13449	0.0328027	0.5553
KCNH2	25.3025	-1.21696	0.570186	-2.13433	0.032816	0.5553
SMARCA5	4244.81	0.5062	0.237086	2.13509	0.0327535	0.5553
TRIM32	289.557	0.543122	0.254594	2.13328	0.0329015	0.555939
ST3GAL4	433.923	-0.522425	0.245006	-2.13229	0.0329827	0.556505
PPP2CA	2583.96	0.53048	0.249012	2.13034	0.0331439	0.558418
CCT8	4451.83	0.559578	0.262908	2.12841	0.0333027	0.559277
IRAK4	912.581	0.544234	0.255821	2.1274	0.0333868	0.559277
PPP1R3G	16.7181	-1.43398	0.673902	-2.12788	0.0333473	0.559277
YY1	1544.14	-0.562231	0.264263	-2.12754	0.0333749	0.559277
DOK2	533.681	-0.554673	0.260958	-2.12552	0.0335429	0.560697
SNRNP48	333.175	-0.627645	0.295411	-2.12465	0.0336159	0.560697
YES1	549.111	0.510236	0.240102	2.12508	0.0335796	0.560697
LRRC45	1340.7	-0.73129	0.344323	-2.12385	0.0336827	0.561009
FLCN	139.544	-0.891901	0.420521	-2.12095	0.0339264	0.561487
KCND1	14.8692	-1.45301	0.684823	-2.12174	0.03386	0.561487
TMEM151B	40.3403	-0.93466	0.440745	-2.12064	0.0339522	0.561487
TRMT44	232.425	-0.647773	0.305284	-2.12187	0.0338489	0.561487
TUBGCP6	573.419	-0.537753	0.253319	-2.12283	0.0337679	0.561487
STIM1	477.982	-0.656512	0.309718	-2.11971	0.0340307	0.561989
DDHD2	1052.04	0.53871	0.25433	2.11815	0.0341621	0.56223
KIF18B	107.74	-0.665097	0.314048	-2.11782	0.03419	0.56223
RCVRN	16.2843	-1.40642	0.664082	-2.11784	0.0341886	0.56223
VTN	50.8944	-1.09027	0.51536	-2.11555	0.0343834	0.564614
USP25	3500.57	0.56015	0.264957	2.11412	0.0345049	0.565812
PSMD5	585.947	0.511038	0.241844	2.11309	0.0345933	0.566465
LYAR	402.755	-0.610207	0.289009	-2.11138	0.03474	0.56807
JADE2	1010.29	-0.504441	0.239037	-2.1103	0.0348325	0.568706
UNK	313.898	-0.720835	0.341662	-2.10979	0.0348765	0.568706
NUDT21	2091.6	0.507297	0.24113	2.10383	0.0353933	0.575935
PLEKHM1	522.198	-0.619949	0.294717	-2.10354	0.0354186	0.575935
APLNR	68.7384	-0.846839	0.402792	-2.10242	0.0355165	0.576135
CLCF1	29.738	-1.0741	0.511033	-2.10182	0.0355694	0.576135
KMT5C	102.084	-0.658155	0.313237	-2.10114	0.0356285	0.576135
ZFHX3	180.929	-0.88482	0.421052	-2.10145	0.0356013	0.576135
CEBPZ	1462.93	0.559298	0.266843	2.09598	0.0360843	0.58189
EZH2	572.158	0.569079	0.271457	2.09638	0.0360483	0.58189
ACSM5	49.4911	-1.05273	0.502883	-2.09338	0.0363151	0.582142
FAM53A	106.532	-0.694345	0.331669	-2.09349	0.0363058	0.582142
LMTK2	506.364	-0.610248	0.291329	-2.09471	0.036197	0.582142
PLEKHB2	2561.75	0.585256	0.279661	2.09273	0.0363729	0.582142
RABEP2	724.335	-0.591511	0.28269	-2.09244	0.0363994	0.582142
SYTL1	175.893	-0.683439	0.326595	-2.09262	0.0363831	0.582142
ATG16L2	428.072	-0.515035	0.246273	-2.09132	0.0364993	0.582784
PPEF1	127.245	0.674477	0.322582	2.09087	0.0365396	0.582784
HTRA3	51.3377	-1.20115	0.576071	-2.08508	0.0370622	0.589677
IQSEC1	648.128	-0.690788	0.33132	-2.08496	0.037073	0.589677
GRAMD1A	617.667	-0.611195	0.29341	-2.08308	0.0372442	0.591594
DENND2A	300.527	-0.585991	0.28167	-2.08042	0.0374873	0.592229
GRAMD4	287.596	-0.611069	0.293715	-2.08048	0.0374814	0.592229
KLHL20	568.711	0.546741	0.26273	2.081	0.0374338	0.592229
PWWP2B	120.544	-0.671708	0.322637	-2.08193	0.0373489	0.592229
LRP6	880.329	0.618098	0.297674	2.07643	0.0378543	0.597217
DOCK7	1029.3	0.493583	0.23783	2.07536	0.0379527	0.597961
MMP15	118.168	-0.681905	0.328854	-2.07358	0.0381183	0.599759
NKX2-3	107.828	-0.636428	0.307085	-2.07248	0.0382208	0.600561
COQ3	137.532	-0.628693	0.304436	-2.06511	0.0389127	0.610611
PPP6R1	1437.87	-0.568024	0.275216	-2.06392	0.0390249	0.611548
BZW2	1123.26	0.553236	0.268506	2.06042	0.0393585	0.615947
ADAMTS7	120.507	-0.955769	0.46413	-2.05927	0.0394684	0.616839
PAPOLA	2928.1	0.520602	0.252889	2.05862	0.0395306	0.616984
CDR2	166.259	-0.764089	0.371931	-2.05438	0.0399387	0.62252
CPD	2919.62	0.48894	0.238193	2.05271	0.0401011	0.623385
PLEKHO1	1618.89	-0.544839	0.265374	-2.0531	0.0400628	0.623385
PYCR2	439.4	0.499831	0.2438	2.05017	0.0403477	0.626014
SLC7A1	392.628	-0.538823	0.262858	-2.04986	0.0403776	0.626014
ACOX3	286.751	-0.6407	0.313085	-2.04641	0.0407164	0.6278
CTIF	133.069	-0.679137	0.332396	-2.04316	0.0410369	0.6278
HAGHL	76.1876	-0.792646	0.387412	-2.046	0.0407562	0.6278
LARP1	1513.2	-0.62678	0.306471	-2.04515	0.0408397	0.6278
MAMDC4	784.122	-0.617504	0.301592	-2.04748	0.0406108	0.6278
NFASC	24.8911	-1.09449	0.535077	-2.04547	0.0408084	0.6278
RNF169	1052.07	0.478289	0.234206	2.04217	0.0411345	0.6278
SOS2	115.114	-0.652688	0.319364	-2.04372	0.0409817	0.6278
TBC1D24	201.325	-0.615915	0.301262	-2.04445	0.0409091	0.6278
TMED7	1465.91	0.482354	0.236264	2.04159	0.0411922	0.6278
TOB2	461.592	-0.649666	0.318217	-2.04158	0.0411928	0.6278
TRPM4	53.6361	-0.782702	0.382714	-2.04514	0.0408412	0.6278
ZNF280C	455.79	0.492117	0.240807	2.04361	0.0409916	0.6278
CACTIN	377.674	-0.556552	0.272925	-2.03921	0.0414287	0.629541
COPS6	504.046	0.545854	0.267817	2.03816	0.0415336	0.629541
EIF3G	3079.52	0.55641	0.272973	2.03834	0.0415164	0.629541
FGD2	1223.21	-0.500996	0.246132	-2.03548	0.0418029	0.629541
INTS15	18.7724	-1.22891	0.604749	-2.03209	0.0421442	0.629541
KDM8	324.835	-0.587698	0.288678	-2.03583	0.0417676	0.629541
KIAA0319L	672.88	0.477081	0.234834	2.03157	0.0421974	0.629541
LARP4	1813.91	0.500533	0.246188	2.03314	0.0420388	0.629541
MYBPC2	119.083	-0.680738	0.334239	-2.03668	0.0416823	0.629541
NOP56	3080.95	0.527658	0.259237	2.03543	0.0418077	0.629541
PKP3	25.4445	-1.01858	0.500236	-2.0362	0.0417304	0.629541
PLVAP	2690.69	-0.633967	0.310973	-2.03866	0.0414841	0.629541
PPIE	736.786	0.523284	0.25747	2.03241	0.0421125	0.629541
RTRAF	1274.59	0.467113	0.229958	2.0313	0.042225	0.629541
SLC6A3	44.2006	-1.05292	0.517598	-2.03424	0.0419273	0.629541
VAMP2	115.154	-0.757563	0.37237	-2.03443	0.0419079	0.629541
YEATS2	1155.34	0.474369	0.233438	2.0321	0.042144	0.629541
CSDC2	18.4854	-1.20654	0.594862	-2.02826	0.0425335	0.633331
VWF	893.685	-0.57472	0.283553	-2.02685	0.0426774	0.634663
PRKCZ	279.697	-0.561143	0.277069	-2.02529	0.042838	0.636239
SH3GL1	887.053	-0.520006	0.256924	-2.02396	0.0429739	0.637446
ITPK1	386.718	-0.597293	0.2952	-2.02335	0.0430375	0.637578
EAF2	446.439	-0.627878	0.310899	-2.01956	0.0434292	0.64175
MAGOH	478.362	0.531582	0.263154	2.02004	0.043379	0.64175
ENPP2	2124.76	0.460947	0.228409	2.01807	0.0435835	0.642973
INTS7	866.292	0.493413	0.244542	2.0177	0.0436223	0.642973
ARMC8	896.536	0.487517	0.242104	2.01366	0.0440449	0.643225
ATXN2L	483.655	-0.612366	0.304681	-2.00986	0.044446	0.643225
AUTS2	20.9042	-1.21876	0.606315	-2.01011	0.0444194	0.643225
CRP	22.8459	-1.17113	0.581983	-2.0123	0.0441882	0.643225
FNDC1	77.3128	-0.980564	0.487167	-2.01279	0.0441368	0.643225
FUOM	395.31	-0.599647	0.298062	-2.01182	0.0442386	0.643225
GPR153	64.8246	-0.754824	0.375597	-2.00966	0.0444669	0.643225
INTS8	1151.39	0.487631	0.242358	2.01203	0.0442169	0.643225
LSM6	748.639	0.498903	0.24815	2.01049	0.0443793	0.643225
MRPL28	65.0168	-0.887943	0.441565	-2.0109	0.044336	0.643225
NPL	484.51	0.497171	0.247063	2.01233	0.0441854	0.643225
RASGEF1C	17.3564	-1.22834	0.610249	-2.01286	0.0441297	0.643225
TXNDC11	516.046	-0.614835	0.304909	-2.01645	0.0437526	0.643225
VPS18	585.789	-0.553199	0.274477	-2.01547	0.0438555	0.643225
ZNF598	297.586	-0.539867	0.268216	-2.01281	0.0441346	0.643225
NYNRIN	398.401	-0.586147	0.291742	-2.00913	0.0445236	0.643247
AEBP1	435.937	-0.68823	0.343078	-2.00605	0.0448512	0.645889
BCAR1	238.863	-0.70786	0.353263	-2.00377	0.0450942	0.645889
MLH3	771.183	0.521393	0.260154	2.00417	0.0450518	0.645889
NR3C1	3235.16	0.485841	0.242285	2.00525	0.0449364	0.645889
PLEKHG6	34.6746	-1.03661	0.517325	-2.00379	0.0450926	0.645889
TCF7	1290.17	-0.558319	0.27831	-2.00611	0.044845	0.645889
VOPP1	566.31	-0.548802	0.27369	-2.0052	0.0449422	0.645889
GEMIN2	720.231	-0.494303	0.246797	-2.00287	0.0451908	0.646128
SUN1	537.015	-0.547684	0.273559	-2.00207	0.0452772	0.646128
TMEM240	22.0713	-1.41162	0.705038	-2.00218	0.0452649	0.646128
ANGPTL1	343.012	0.531841	0.265775	2.0011	0.045382	0.646531
ANXA9	30.1903	-0.953739	0.477021	-1.99936	0.0455691	0.646531
DHX34	449.648	-0.613934	0.307084	-1.99924	0.0455827	0.646531
FNBP4	2371.75	0.450611	0.225346	1.99964	0.045539	0.646531
SLC2A4RG	71.1033	-0.726443	0.363291	-1.99962	0.0455416	0.646531
PHF12	559.312	-0.535361	0.267864	-1.99863	0.0456484	0.646676
PALD1	52.5227	-0.868382	0.434681	-1.99774	0.0457444	0.64725
ADCK2	117.593	-0.643247	0.322089	-1.99711	0.0458131	0.647436
RASGRP4	148.489	-0.708796	0.355111	-1.99599	0.0459355	0.647597
RER1	665.256	0.484539	0.242742	1.9961	0.0459226	0.647597
CACNA1I	20.7234	-1.39554	0.700287	-1.99281	0.0462822	0.650536
CHD2	5130.61	0.507042	0.254367	1.99335	0.0462231	0.650536
MLKL	364.344	-0.663216	0.332849	-1.99254	0.0463114	0.650536
PRPF40B	120.657	-0.660195	0.331584	-1.99103	0.0464771	0.651649
RAB11FIP4	231.433	-0.673063	0.338086	-1.9908	0.0465025	0.651649
PLXNA4	156.962	-0.672168	0.338008	-1.98861	0.0467437	0.654244
COL4A2	4420.9	-1.48084	0.746532	-1.98363	0.0472972	0.655661
DTD2	267.526	0.592277	0.29884	1.98192	0.0474879	0.655661
FKBP3	887.024	0.504978	0.254561	1.98373	0.0472865	0.655661
GMEB2	241.994	-0.621824	0.313503	-1.98347	0.0473151	0.655661
HSPG2	2722.47	-0.815484	0.411371	-1.98236	0.0474392	0.655661
IFT140	103.67	-0.731195	0.368951	-1.98182	0.0474994	0.655661
MAST2	367.432	-0.688313	0.346665	-1.98553	0.0470858	0.655661
RPS16	8393.21	0.512317	0.257866	1.98676	0.0469495	0.655661
SENP5	1416.27	0.501826	0.253238	1.98164	0.0475198	0.655661
SH3RF2	21.2069	-1.11616	0.562519	-1.98422	0.0472313	0.655661
SIK1	197.016	-0.675923	0.340395	-1.9857	0.0470666	0.655661
TENM4	48.8847	-0.842774	0.425014	-1.98293	0.047375	0.655661
MAPK11	118.664	-0.722239	0.364656	-1.98061	0.0476355	0.65648
ANGPT4	50.2681	-0.833851	0.421999	-1.97595	0.0481602	0.657805
BYSL	64.9094	-0.781484	0.395666	-1.97511	0.0482555	0.657805
DDX52	664.664	0.484092	0.244791	1.97757	0.0479771	0.657805
FAM53C	249.674	0.545908	0.276492	1.97441	0.0483354	0.657805
ILVBL	655.056	0.485204	0.246002	1.97235	0.0485691	0.657805
MRPS18B	378.664	0.531551	0.268873	1.97695	0.0480468	0.657805
PPP1R7	217.297	-0.549584	0.278654	-1.97228	0.048578	0.657805
PTPRF	181.025	-0.58886	0.298316	-1.97395	0.0483875	0.657805
REXO2	594.825	0.604501	0.306064	1.97508	0.0482587	0.657805
RHBDF2	342.597	-0.79438	0.401699	-1.97755	0.0479795	0.657805
SLC6A9	236.886	-0.591926	0.299184	-1.97847	0.0478757	0.657805
SOX7	29.9343	-1.24945	0.633197	-1.97324	0.0484681	0.657805
TBCC	673.535	-0.487496	0.246777	-1.97545	0.0482172	0.657805
TNFSF12	183.783	-0.579364	0.293571	-1.9735	0.0484383	0.657805
ZYG11B	1303.02	0.493943	0.250376	1.97281	0.0485173	0.657805
ZNF687	358.759	-0.52729	0.267463	-1.97145	0.0486721	0.658316
MAF	1747.79	-0.522981	0.265544	-1.96947	0.0488996	0.660626
ABCB8	60.9254	-0.731391	0.371726	-1.96756	0.0491192	0.661708
ACTB	15530.2	-0.56242	0.285904	-1.96716	0.0491647	0.661708
EBF4	15.6095	-1.29402	0.658323	-1.96563	0.0493414	0.661708
FABP4	908.757	0.510421	0.259779	1.96483	0.0494337	0.661708
GAB3	268.102	-0.604067	0.307287	-1.9658	0.0493212	0.661708
NUDCD2	309.033	0.566317	0.28809	1.96577	0.0493257	0.661708
VTA1	894.119	0.514998	0.261778	1.96731	0.0491477	0.661708
ZC3HAV1L	65.6078	-0.820997	0.417751	-1.96528	0.0493818	0.661708
AGAP3	211.783	-0.553616	0.284201	-1.94798	0.0514179	0.665228
AGL	627.172	0.514467	0.264995	1.94142	0.0522072	0.665228
AK6	249.022	0.536412	0.273872	1.95862	0.0501568	0.665228
ARVCF	197.783	-0.545121	0.27839	-1.95812	0.0502157	0.665228
ATAD3A	484.349	-0.563717	0.289098	-1.94992	0.0511861	0.665228
BMP2K	1493.39	-0.492091	0.25313	-1.94403	0.0518923	0.665228
BZW1	5712.55	0.471834	0.242025	1.94953	0.0512321	0.665228
CACNA1B	20.6391	-1.70634	0.874025	-1.95228	0.0509052	0.665228
CALCRL	1417.79	0.544857	0.279064	1.95245	0.0508853	0.665228
CAPRIN1	4634.75	0.470613	0.240039	1.96057	0.0499293	0.665228
CASKIN2	119.944	-0.774224	0.398068	-1.94496	0.0517804	0.665228
CBX4	871.31	-0.557242	0.286588	-1.9444	0.0518474	0.665228
CD99L2	82.728	-0.681707	0.348881	-1.95398	0.0507036	0.665228
CDT1	169.016	-0.644482	0.331697	-1.94299	0.0520177	0.665228
COX18	186.537	-0.664347	0.341086	-1.94774	0.0514463	0.665228
DNAH17	116.305	-0.75979	0.390691	-1.94473	0.051807	0.665228
EPN2	209.598	-0.692938	0.35657	-1.94335	0.0519745	0.665228
ETAA1	706.349	0.495288	0.255089	1.94163	0.0521824	0.665228
FAM171B	460.47	0.477019	0.243832	1.95634	0.0504249	0.665228
FBH1	834.386	-0.501609	0.257454	-1.94834	0.0513738	0.665228
FBXL18	61.1354	-0.784809	0.401136	-1.95647	0.0504101	0.665228
GINM1	707.349	0.548826	0.282133	1.94527	0.0517424	0.665228
HAUS6	1903.67	-0.461832	0.237084	-1.94797	0.0514187	0.665228
HNRNPUL2	922.582	-0.494764	0.253466	-1.95199	0.0509392	0.665228
HSF1	100.116	-0.626396	0.320048	-1.9572	0.0503244	0.665228
NPHP4	45.3143	-0.843137	0.431584	-1.95359	0.05075	0.665228
PIK3CA	2240.08	0.496396	0.255678	1.94148	0.0521996	0.665228
PKN2	1305.85	0.48665	0.250187	1.94514	0.0517578	0.665228
PLBD2	184.331	-0.714588	0.364488	-1.96053	0.0499342	0.665228
PPP1CB	2635.29	0.48402	0.249071	1.9433	0.0519799	0.665228
PSME2	786.004	0.544888	0.280633	1.94164	0.0521812	0.665228
PXK	1159.62	0.497473	0.255907	1.94396	0.0519001	0.665228
RAB3GAP2	1901.18	-0.445551	0.228184	-1.9526	0.0508672	0.665228
RGS5	287.982	0.592919	0.303297	1.95491	0.0505937	0.665228
RNF112	44.0408	-0.90316	0.460427	-1.96157	0.0498128	0.665228
SOX13	111.494	-0.761975	0.391142	-1.94808	0.0514055	0.665228
SPG7	392.951	-0.484601	0.24954	-1.94198	0.0521399	0.665228
SPTBN5	28.3124	-1.13117	0.576987	-1.96048	0.0499398	0.665228
TENT4A	367.512	-0.535662	0.274809	-1.94921	0.05127	0.665228
TMEM192	360.993	-0.54976	0.282421	-1.9466	0.051583	0.665228
UBE2Z	1427	0.471797	0.242377	1.94654	0.0515894	0.665228
WASHC4	2838.86	0.474405	0.244117	1.94336	0.0519733	0.665228
ZNF341	176.372	-0.550728	0.283402	-1.94328	0.0519824	0.665228
ZNF444	137.101	-0.669409	0.341527	-1.96005	0.04999	0.665228
SPCS1	505.679	0.52524	0.270692	1.94036	0.052336	0.666141
CSK	1806.4	-0.534979	0.275837	-1.93947	0.052444	0.666788
KLHDC9	84.4432	-0.723402	0.373442	-1.93712	0.0527306	0.669702
IFN-ALPHA-15	61.3802	-0.98519	0.509047	-1.93536	0.0529459	0.670344
PTPN11	4148.83	0.577314	0.298303	1.93533	0.0529498	0.670344
SELENOO	245.026	-0.609124	0.314744	-1.9353	0.0529537	0.670344
H2AC25	497.873	0.486141	0.251475	1.93316	0.0532165	0.671065
INCA1	25.6001	-1.00654	0.520847	-1.9325	0.0532984	0.671065
SSC5D	41.0477	-0.88633	0.458431	-1.9334	0.0531871	0.671065
TRNAU1AP	332.292	0.509814	0.263586	1.93415	0.0530949	0.671065
TWF1	848.907	0.469495	0.24291	1.9328	0.0532611	0.671065
CALCOCO1	306.185	-0.583226	0.301949	-1.93154	0.0534168	0.671423
KIF5A	45.1904	-0.772516	0.399991	-1.93133	0.053442	0.671423
NTN1	84.0228	-0.736479	0.38156	-1.93018	0.0535848	0.672492
BCL11A	221.277	-0.627835	0.326325	-1.92396	0.0543601	0.672807
CPZ	51.1652	-0.926093	0.480519	-1.92728	0.0539451	0.672807
CSPG4	35.0539	-1.08095	0.561704	-1.92441	0.0543035	0.672807
DDX11	232.763	-0.641634	0.332865	-1.92761	0.0539039	0.672807
FAM168A	325.757	-0.557065	0.289398	-1.92491	0.0542407	0.672807
GCN1	2033.63	-0.477386	0.247817	-1.92637	0.0540585	0.672807
IPO7	3417.92	0.538123	0.279668	1.92415	0.0543362	0.672807
MCFD2	1015.65	0.561885	0.2913	1.92889	0.053745	0.672807
MGAT2	481.114	0.474055	0.24601	1.92697	0.0539832	0.672807
OGFOD3	273.883	-0.642114	0.333121	-1.92757	0.0539088	0.672807
RCCD1	219.67	-0.593742	0.30852	-1.92449	0.0542938	0.672807
TBXA2R	70.6905	-0.80601	0.418851	-1.92434	0.0543125	0.672807
TLR1	812.046	0.698912	0.36263	1.92734	0.0539372	0.672807
ANKRD50	457.98	0.521479	0.271197	1.92288	0.0544953	0.673051
GSPT1	1463.47	0.498884	0.259415	1.92311	0.0544662	0.673051
CHRD	32.2654	-0.987739	0.51402	-1.9216	0.0546565	0.674328
PLEKHM2	873.506	-0.463141	0.2412	-1.92015	0.0548386	0.675535
RAF1	2781.39	0.442432	0.230445	1.9199	0.0548702	0.675535
NFATC2IP	239.453	-0.666215	0.347146	-1.91912	0.0549691	0.675841
PLEKHG2	195.144	-0.679352	0.354052	-1.91879	0.055011	0.675841
KNOP1	267.372	-0.574374	0.299461	-1.91802	0.055108	0.676108
PPP2R3B	108.504	-0.781291	0.40741	-1.9177	0.0551487	0.676108
MINK1	471.665	-0.524134	0.273475	-1.91657	0.0552924	0.676447
RAC1	1285.74	-0.429856	0.224275	-1.91664	0.0552833	0.676447
ACADL	491.67	0.507445	0.265085	1.91427	0.0555855	0.67719
SPACA6	22.9656	-1.07323	0.560585	-1.91448	0.0555583	0.67719
TTLL12	954.937	-0.544907	0.284595	-1.91468	0.0555339	0.67719
WSB1	4895.34	0.4284	0.223775	1.91443	0.0555657	0.67719
DYRK1B	373.18	-0.515091	0.269277	-1.91287	0.0557647	0.678665
RAN	6002.26	0.546618	0.286111	1.91051	0.0560677	0.681641
TAF4	162.241	-0.625753	0.328215	-1.90653	0.0565813	0.687168
DRAM1	989.26	0.46925	0.246343	1.90486	0.056798	0.688365
TONSL	496.217	-0.533766	0.280191	-1.90501	0.0567786	0.688365
FAM53B	1349.66	-0.509356	0.267704	-1.90268	0.0570822	0.690374
PTBP2	503.256	0.475898	0.250097	1.90286	0.0570593	0.690374
ADAMTS20	27.7836	-1.03827	0.545974	-1.90168	0.0572134	0.691245
ZNF3	312.142	0.549585	0.289111	1.90095	0.0573089	0.691682
ADAMTSL4	98.5329	-0.777971	0.410542	-1.89498	0.0580945	0.691853
ADCK1	79.1252	-0.63571	0.33493	-1.89804	0.0576908	0.691853
AFG3L2	592.428	0.458375	0.241786	1.89579	0.0579879	0.691853
B3GALNT1	362.107	0.606055	0.319491	1.89694	0.0578357	0.691853
CERS2	582.003	0.510496	0.269128	1.89685	0.0578474	0.691853
GAS2L1	149.258	-0.641199	0.337453	-1.90011	0.0574184	0.691853
GAS8	183.034	-0.56226	0.296517	-1.89622	0.0579313	0.691853
KDM6A	2212.11	0.454446	0.23983	1.89487	0.0581098	0.691853
L3MBTL2	579.241	-0.576222	0.304008	-1.89542	0.058037	0.691853
NOL9	944.505	0.455075	0.2399	1.89694	0.0578362	0.691853
PTBP3	4173.81	0.468503	0.246625	1.89966	0.0574778	0.691853
RSC1A1	2608.54	0.464867	0.245373	1.89454	0.0581539	0.691853
SARS1	1493.17	0.464994	0.244828	1.89927	0.0575293	0.691853
SLC35B3	421.569	0.476361	0.250984	1.89797	0.0576994	0.691853
LURAP1	57.3206	-0.724921	0.382784	-1.89381	0.0582503	0.692294
RARS1	1590.42	0.482704	0.255222	1.89131	0.0585827	0.694122
SOX10	18.6623	-1.21225	0.640707	-1.89205	0.0584845	0.694122
YWHAQ	1377.52	0.445482	0.235539	1.89133	0.0585805	0.694122
GYG1	899.81	0.441778	0.23383	1.88931	0.0588507	0.69455
MIPEP	226.21	-0.563534	0.298283	-1.88926	0.0588572	0.69455
PNPLA7	147.905	-0.638332	0.337776	-1.88981	0.0587835	0.69455
SYT2	318.815	-0.760891	0.402619	-1.88985	0.0587776	0.69455
VARS1	534.964	-0.479619	0.254109	-1.88746	0.0590989	0.696697
SLC24A4	42.787	-0.800441	0.424295	-1.88652	0.0592252	0.697481
SFMBT2	1087.53	-0.500426	0.265351	-1.8859	0.0593082	0.697754
AGA	511.23	0.488942	0.259854	1.8816	0.0598901	0.699189
CACNA1E	22.9578	-1.056	0.560837	-1.88289	0.0597149	0.699189
EGFL7	1725.78	-0.666645	0.354153	-1.88236	0.0597865	0.699189
HYCC2	1276.43	0.454203	0.241467	1.88102	0.0599699	0.699189
MTMR10	633.276	0.460435	0.244767	1.88111	0.0599566	0.699189
NDEL1	814.919	-0.509042	0.270401	-1.88254	0.0597627	0.699189
RHBDF1	164.03	-0.573437	0.304489	-1.88328	0.0596626	0.699189
SNORA57	236.821	0.612147	0.325349	1.88151	0.0599025	0.699189
TINF2	990.121	0.456537	0.242584	1.88198	0.0598391	0.699189
SAMD5	303.437	-0.718625	0.382368	-1.87941	0.060189	0.701043
ACOT7	383.925	-0.505725	0.269167	-1.87885	0.0602649	0.701226
JPH4	20.9719	-1.27294	0.678874	-1.87508	0.0607819	0.706536
ABCD1	182.132	-0.576564	0.307873	-1.87274	0.0611049	0.707516
ABI3BP	1096.51	0.538604	0.287923	1.87065	0.0613931	0.707516
AXIN2	141.775	-0.612821	0.328738	-1.86416	0.0622989	0.707516
BROX	1087.33	0.478908	0.256082	1.87014	0.0614648	0.707516
CRYBG3	1926.68	0.515203	0.276018	1.86656	0.0619637	0.707516
CSTPP1	155.111	-0.595991	0.318779	-1.8696	0.0615388	0.707516
EFCAB2	62.9644	-0.739078	0.396295	-1.86497	0.0621858	0.707516
GAS2L2	18.4196	-1.21238	0.648413	-1.86976	0.0615168	0.707516
HCCS	383.06	0.481048	0.257219	1.87019	0.0614574	0.707516
MAP4K2	584.336	-0.509298	0.272601	-1.86829	0.0617215	0.707516
MAST3	544.626	-0.496115	0.265492	-1.86867	0.0616694	0.707516
MDN1	3015.42	0.498056	0.2661	1.87169	0.0612494	0.707516
MYL12A	6550.65	0.451402	0.241056	1.8726	0.0611233	0.707516
NABP1	1379.96	0.45608	0.244413	1.86602	0.0620389	0.707516
NACC1	385.67	-0.5377	0.288508	-1.86373	0.0623602	0.707516
NOL4L	773.937	-0.504431	0.270681	-1.86356	0.0623833	0.707516
NUDCD1	594.825	0.475676	0.255147	1.86432	0.0622766	0.707516
PPP1R21	1615.35	0.485587	0.259793	1.86913	0.0616046	0.707516
PRKDC	1640.53	-0.442717	0.237477	-1.86425	0.062286	0.707516
PUSL1	115.671	-0.604834	0.324399	-1.86448	0.062255	0.707516
SH2D3C	639.207	-0.504348	0.269657	-1.87033	0.0614374	0.707516
STRN4	904.119	-0.581599	0.311628	-1.86632	0.0619959	0.707516
TBX3	52.0618	-0.765712	0.409845	-1.86829	0.061721	0.707516
TMEM160	144.541	-0.622674	0.332414	-1.87319	0.0610423	0.707516
UNKL	383.852	-0.545304	0.292171	-1.86639	0.0619874	0.707516
MGARP	353.8	0.475491	0.255314	1.86238	0.0625502	0.708719
POU2F2	56.6839	-0.710862	0.381919	-1.86129	0.0627034	0.709766
EXOC7	324.524	-0.525662	0.282566	-1.86032	0.0628404	0.710231
FARP2	187.17	-0.710806	0.382132	-1.86011	0.0628704	0.710231
RPF1	1595.06	0.485355	0.260985	1.85971	0.0629273	0.710231
NOPCHAP1	406.754	0.524081	0.281957	1.85873	0.0630654	0.710415
UBE2Q2	1779.35	0.441931	0.237754	1.85877	0.0630591	0.710415
ACTN1	1249.56	-0.501343	0.269848	-1.85787	0.0631876	0.711104
ENGASE	108.015	-0.61368	0.330676	-1.85583	0.0634771	0.713674
SPTAN1	2951.75	-0.594093	0.32041	-1.85416	0.0637158	0.714978
ZFP91	1991.95	0.453559	0.244562	1.85458	0.0636568	0.714978
GGT5	171.825	-0.652496	0.352058	-1.85338	0.063828	0.715549
BUD13	653.595	0.48017	0.259411	1.851	0.0641696	0.717309
KCP	85.2931	-0.853795	0.461244	-1.85107	0.0641591	0.717309
PCF11	3844.01	0.4696	0.253652	1.85136	0.0641178	0.717309
CCDC85C	164.608	-0.559916	0.303641	-1.844	0.0651828	0.718348
CDR2L	123.567	-0.654878	0.354585	-1.84689	0.0647637	0.718348
CHCHD1	356.437	0.544946	0.294618	1.84967	0.0643611	0.718348
FOXK2	349.561	-0.478767	0.259392	-1.84573	0.0649317	0.718348
FPGT	175.073	0.630733	0.342583	1.84111	0.0656055	0.718348
GDPD5	140.607	-0.640876	0.347917	-1.84204	0.0654696	0.718348
HMOX1	409.125	-0.684569	0.370981	-1.84529	0.0649947	0.718348
HNMT	524.872	0.459098	0.249163	1.84256	0.0653932	0.718348
KIAA1522	33.2056	-0.896101	0.48661	-1.84152	0.0655456	0.718348
LAMTOR2	623.996	0.475661	0.257888	1.84445	0.0651181	0.718348
LMOD1	43.974	-0.774334	0.419859	-1.84427	0.0651435	0.718348
LRRC32	154.845	-0.611146	0.331523	-1.84345	0.0652633	0.718348
NEDD4	1386.17	0.478324	0.258877	1.84769	0.0646473	0.718348
PRR14	167.23	-0.583496	0.315608	-1.8488	0.0644862	0.718348
RAVER1	614.307	-0.476082	0.258643	-1.84069	0.0656674	0.718348
RFNG	248.251	-0.587954	0.318122	-1.8482	0.0645729	0.718348
RWDD3	125.368	0.563243	0.30601	1.8406	0.0656797	0.718348
SIT1	1190.74	0.543868	0.295149	1.84269	0.0653742	0.718348
TELO2	641.725	-0.455276	0.246923	-1.84379	0.0652132	0.718348
TREX1	245.133	0.552723	0.300174	1.84134	0.0655713	0.718348
TSPAN13	1066.66	0.534867	0.289631	1.84672	0.0647881	0.718348
TUB	95.8352	-0.734299	0.397314	-1.84816	0.0645795	0.718348
YIPF6	1046.87	0.436663	0.236914	1.84313	0.0653104	0.718348
SEC24C	1806.58	0.429164	0.233258	1.83987	0.0657868	0.718846
SPATA2L	104.664	-0.638918	0.347552	-1.83834	0.0660123	0.71996
ZNF45	509.419	0.489065	0.266009	1.83853	0.0659845	0.71996
ZBTB7B	869.133	-0.527802	0.287372	-1.83665	0.0662618	0.722006
ACADM	1624.95	0.44611	0.243034	1.83558	0.0664191	0.723044
RAD21	4593.91	0.475959	0.259428	1.83465	0.0665581	0.723881
ADD3	3860.25	0.434365	0.237229	1.83099	0.0671017	0.724449
MOSPD2	808.971	0.462278	0.252342	1.83195	0.0669592	0.724449
NMUR1	73.7736	-0.676929	0.369392	-1.83255	0.06687	0.724449
PGRMC2	220.594	0.626131	0.341955	1.83103	0.0670961	0.724449
PTPRK	757.058	0.477835	0.260863	1.83175	0.0669894	0.724449
SPIRE2	46.3974	-0.782777	0.427524	-1.83095	0.0671074	0.724449
TCTN2	172.726	0.527499	0.287665	1.83373	0.0666942	0.724449
ZBED5	1195.94	0.479689	0.261864	1.83182	0.0669777	0.724449
CYB561D1	95.1447	-0.679841	0.372038	-1.82734	0.0676481	0.724551
EIF3E	9110.64	0.546532	0.299184	1.82674	0.0677383	0.724551
FGFRL1	32.9547	-0.851484	0.465311	-1.82992	0.0672614	0.724551
GOLGA7	799.216	0.445794	0.244035	1.82676	0.067736	0.724551
LRRK2	4109.9	0.507072	0.277089	1.83	0.0672499	0.724551
MED15	431.459	-0.575222	0.314547	-1.82873	0.0674402	0.724551
PER2	135.402	-0.559629	0.306173	-1.82782	0.0675767	0.724551
SMAD6	69.6343	-0.723253	0.395545	-1.8285	0.0674752	0.724551
TSC22D4	1008.9	-0.508421	0.278257	-1.82716	0.0676758	0.724551
UNC13D	531.145	-0.540111	0.295406	-1.82837	0.0674945	0.724551
PTPRCAP	2354.86	-0.487182	0.266788	-1.82611	0.0678344	0.724914
SPATA1	200.209	-0.596227	0.326841	-1.82421	0.0681202	0.726702
TEF	283.415	-0.562537	0.30838	-1.82417	0.0681264	0.726702
TAF6	63.1603	-0.679772	0.372879	-1.82303	0.0682982	0.727869
CREB3L2	664.164	-0.576067	0.316075	-1.82256	0.0683694	0.727963
ENOX1	14.9155	-1.3495	0.741383	-1.82025	0.0687211	0.729354
MACROD1	22.8346	-1.04692	0.575036	-1.82061	0.0686655	0.729354
PNPLA8	703.524	0.456571	0.25078	1.82061	0.0686666	0.729354
TXNL4A	410.042	0.48161	0.264672	1.81965	0.0688128	0.729354
ZNF503	91.1885	-0.674747	0.37078	-1.8198	0.0687889	0.729354
RAB26	34.2004	-0.853574	0.469794	-1.81691	0.0692306	0.732449
ZFYVE16	3118.19	0.489832	0.269595	1.81692	0.0692296	0.732449
ZSWIM5	37.0016	-0.80728	0.444487	-1.8162	0.0693392	0.732933
IFNAR1	2245.39	0.442204	0.2436	1.81529	0.0694798	0.733755
IMPA2	377.776	-0.465738	0.256813	-1.81353	0.0697504	0.735281
SELENOI	1297.74	0.496194	0.273584	1.81368	0.0697274	0.735281
ITPKC	190.224	-0.590386	0.325738	-1.81246	0.0699152	0.736352
KLHL42	305.887	-0.485038	0.267689	-1.81195	0.0699941	0.736517
GPR137	206.598	-0.533471	0.29474	-1.80997	0.0702998	0.737736
PMAIP1	772.195	0.582738	0.321952	1.81001	0.0702939	0.737736
TOPORS	1173.57	0.428376	0.236661	1.81008	0.070283	0.737736
CD4	971.671	-0.430324	0.237836	-1.80933	0.0703992	0.738115
AGGF1	1133.37	0.520124	0.287846	1.80695	0.0707694	0.738675
HNRNPLL	942.634	0.417227	0.23088	1.80712	0.0707442	0.738675
PDZD4	21.9219	-0.977071	0.540573	-1.80747	0.0706888	0.738675
SLC9A1	169.69	-0.587292	0.324727	-1.80857	0.0705176	0.738675
SPPL2A	1995.81	0.462657	0.255873	1.80815	0.0705834	0.738675
GPR17	35.5892	-0.904204	0.500957	-1.80495	0.0710821	0.739292
IRX3	38.3124	-0.833889	0.461793	-1.80577	0.070955	0.739292
SLC25A22	152.455	-0.543538	0.301092	-1.80522	0.0710401	0.739292
STARD5	106.757	0.579696	0.321087	1.80542	0.0710095	0.739292
DNAJC2	774.876	0.458332	0.254327	1.80214	0.0715241	0.742564
RPL32	11299	0.555423	0.30814	1.8025	0.0714667	0.742564
B4GALT6	339.956	0.573035	0.318249	1.80059	0.0717683	0.742654
DEF8	482.524	-0.564516	0.313457	-1.80093	0.0717131	0.742654
SLC25A39	297.816	-0.485226	0.2695	-1.80046	0.0717876	0.742654
SNAP23	1149.38	0.445311	0.24728	1.80084	0.0717285	0.742654
PRRG4	199.492	0.529227	0.294071	1.79966	0.0719147	0.742926
TMEM175	268.137	-0.612907	0.3406	-1.79949	0.0719413	0.742926
FBXL15	101.794	-0.638125	0.355246	-1.79629	0.0724478	0.747495
RNF14	941.484	0.422062	0.235072	1.79546	0.0725804	0.74754
ZHX2	220.179	-0.571837	0.31842	-1.79586	0.0725174	0.74754
B9D1	56.2131	-0.705485	0.393956	-1.79077	0.0733302	0.749824
BLOC1S5	515.207	-0.476803	0.266114	-1.79172	0.0731773	0.749824
FBXO46	126.019	-0.629309	0.351352	-1.79111	0.0732759	0.749824
LAPTM5	7303.67	0.453392	0.252811	1.7934	0.0729088	0.749824
MOCS2	564.464	0.456646	0.254878	1.79162	0.0731936	0.749824
PPP1R15B	1956.44	-0.435758	0.243064	-1.79277	0.0730089	0.749824
SAMD3	171.938	0.539241	0.300858	1.79235	0.0730774	0.749824
TOX2	31.9011	-0.867425	0.484472	-1.79045	0.073381	0.749824
ZFPL1	226.528	-0.500321	0.279369	-1.79089	0.0733102	0.749824
FBXO8	565.563	0.467578	0.261409	1.78868	0.0736658	0.752075
SEC22B	1303.09	0.468714	0.262253	1.78726	0.0738959	0.753764
CPNE8	270.833	0.48839	0.273475	1.78587	0.0741206	0.755217
PHKG1	69.0265	-0.72483	0.405936	-1.78558	0.0741679	0.755217
VMO1	46.6046	-0.756375	0.423869	-1.78446	0.0743496	0.756406
APOE	5191.04	-0.482123	0.270453	-1.78265	0.0746433	0.758072
CHMP6	251.105	-0.492979	0.276518	-1.78281	0.0746167	0.758072
KANK3	361.268	-0.603226	0.338713	-1.78094	0.0749226	0.759422
PCYOX1L	156.664	-0.696188	0.391001	-1.78053	0.0749892	0.759422
TECPR2	140.763	-0.550661	0.309319	-1.78024	0.0750369	0.759422
TRIM8	612.377	-0.448083	0.25169	-1.78029	0.0750278	0.759422
ARSL	93.7039	-0.662701	0.372844	-1.77742	0.0754986	0.762338
PSMD1	922.423	0.44223	0.248823	1.77729	0.0755211	0.762338
RAMP3	34.5166	-0.814933	0.458433	-1.77765	0.0754619	0.762338
C1orf43	985.672	0.495429	0.279174	1.77462	0.0759607	0.763957
CCND3	1373.44	-0.49658	0.279709	-1.77534	0.075841	0.763957
CD3D	4036.32	-0.498024	0.280654	-1.77451	0.075979	0.763957
DAAM1	986.795	0.499676	0.281555	1.7747	0.0759468	0.763957
TFAM	1003.79	0.468606	0.264104	1.77433	0.0760091	0.763957
ANGPTL3	29.6063	-0.978166	0.551508	-1.77362	0.0761259	0.764472
ACOT12	41.6274	-0.968723	0.547023	-1.7709	0.0765776	0.76571
ADPGK	669.103	0.422473	0.238407	1.77206	0.0763841	0.76571
IMPG2	174.299	0.518959	0.292991	1.77125	0.0765199	0.76571
RBM39	8298.95	0.468265	0.264377	1.7712	0.0765278	0.76571
SPATA2	144.251	-0.542798	0.306281	-1.77222	0.0763583	0.76571
SORBS3	180.72	-0.616341	0.348259	-1.76978	0.0767644	0.766761
WSB2	1129.36	0.453335	0.256197	1.76948	0.0768142	0.766761
BICDL1	199.917	-0.510098	0.288953	-1.76533	0.0775084	0.766989
BOK	233.668	-0.611016	0.346462	-1.76359	0.0778016	0.766989
CYFIP2	2454.15	0.408051	0.23084	1.76768	0.0771148	0.766989
H2BC5	296.042	0.53983	0.306102	1.76356	0.0778057	0.766989
IQCC	155.605	0.544473	0.308721	1.76364	0.0777929	0.766989
ISCU	762.097	0.409641	0.232004	1.76566	0.0774525	0.766989
KDM7A	2239.13	0.431008	0.2438	1.76787	0.0770818	0.766989
LSS	933.69	-0.559008	0.31671	-1.76505	0.0775553	0.766989
OTULIN	1159.36	0.460337	0.260839	1.76483	0.0775922	0.766989
PACS1	593.874	-0.489936	0.277609	-1.76485	0.0775898	0.766989
PDGFC	1064.59	0.459874	0.260836	1.76308	0.077887	0.766989
PRKD3	3599.97	0.465499	0.263242	1.76833	0.0770058	0.766989
SF3A1	710.814	-0.497919	0.28237	-1.76336	0.0778405	0.766989
TET3	633.475	-0.57447	0.325333	-1.76579	0.0774314	0.766989
TMEM248	895.799	0.504941	0.285819	1.76665	0.0772872	0.766989
ZNF787	225.28	-0.541128	0.306925	-1.76306	0.0778896	0.766989
IKZF5	282.293	0.496036	0.281427	1.76257	0.0779726	0.767158
SCARNA12	1931.68	0.594379	0.337514	1.76105	0.0782298	0.76904
DMXL1	4955.66	0.462515	0.262716	1.76051	0.0783207	0.769285
ACER1	20.0765	-1.23557	0.702221	-1.75951	0.0784909	0.769659
ZMYM5	247.501	0.527424	0.299698	1.75985	0.0784327	0.769659
DECR1	735.917	0.415715	0.236764	1.75582	0.0791198	0.775174
DOT1L	512.869	-0.441055	0.251324	-1.75493	0.079272	0.775363
PIP5K1C	259.046	-0.592044	0.337294	-1.75527	0.0792124	0.775363
OSBPL9	1753	0.505132	0.288016	1.75383	0.0794588	0.775528
SLC12A5	24.0166	-0.990652	0.564724	-1.75422	0.0793926	0.775528
SLC13A5	119.463	-0.560908	0.319868	-1.75356	0.0795056	0.775528
TOP1MT	79.6592	-0.613626	0.349988	-1.75327	0.079555	0.775528
AANAT	25.5179	-0.984416	0.562423	-1.75031	0.0800647	0.775891
AKAP1	216.543	-0.502772	0.286932	-1.75224	0.0797334	0.775891
BUB3	1209.08	0.466487	0.266687	1.74919	0.0802577	0.775891
CNTROB	165.286	-0.516223	0.295039	-1.74968	0.0801741	0.775891
ELOVL5	604.381	0.478599	0.273339	1.75094	0.0799567	0.775891
FAM120C	403.595	0.517025	0.295175	1.75159	0.0798444	0.775891
HSPA5	13354.1	0.531593	0.30347	1.75171	0.079823	0.775891
SLC26A2	183.241	-0.543316	0.310554	-1.7495	0.0802042	0.775891
SLCO4A1	55.1949	-0.726147	0.414863	-1.75033	0.0800615	0.775891
TRIM35	266.157	-0.499731	0.285675	-1.7493	0.0802393	0.775891
TNR	14.9093	-1.27755	0.73066	-1.74849	0.0803786	0.776416
FBXL6	120.138	-0.533427	0.305622	-1.74538	0.0809186	0.777766
LUM	444.927	0.444975	0.254688	1.74714	0.080613	0.777766
MYH11	1525.97	-0.548309	0.314006	-1.74617	0.0807809	0.777766
MZF1	226.714	-0.478555	0.274162	-1.74552	0.0808943	0.777766
RPS3A	24563.3	0.479066	0.274467	1.74544	0.0809082	0.777766
ZNF580	53.9125	-0.710156	0.406689	-1.74619	0.0807782	0.777766
CCDC59	381.176	0.435217	0.249622	1.7435	0.0812455	0.780265
GAREM2	27.6232	-0.897083	0.514646	-1.74311	0.0813148	0.780287
CLNK	124.892	-0.536288	0.307734	-1.7427	0.0813858	0.780327
ATP6	3930.38	-0.562965	0.323453	-1.74049	0.0817737	0.781472
FAM210B	373.65	0.455868	0.261798	1.7413	0.081631	0.781472
GDF9	328.77	0.459465	0.263986	1.74049	0.081773	0.781472
NKD1	40.1781	-0.904974	0.519861	-1.7408	0.0817184	0.781472
PDLIM7	365.64	-0.500516	0.287635	-1.74011	0.0818405	0.781472
FLOT2	355.08	-0.515629	0.296692	-1.73793	0.082224	0.78385
PPWD1	975.913	0.496459	0.285622	1.73817	0.0821809	0.78385
GGA3	101.441	-0.554168	0.318978	-1.73732	0.0823301	0.784177
PIK3C3	1489.49	0.438666	0.252547	1.73697	0.0823927	0.784177
GXYLT1	669.407	0.470908	0.271176	1.73654	0.0824675	0.784249
UTP20	1610.83	0.415462	0.23933	1.73594	0.0825745	0.784626
ADARB1	354.269	-0.558764	0.322616	-1.73198	0.0832771	0.785606
ANKMY2	1620.01	0.437953	0.253143	1.73006	0.0836199	0.785606
ARMC5	55.0113	-0.65987	0.381915	-1.72779	0.0840253	0.785606
C2orf42	348.795	0.459087	0.26553	1.72895	0.0838183	0.785606
CAPN7	794.586	0.416515	0.240367	1.73282	0.0831269	0.785606
CHRDL1	2203.62	0.414199	0.239376	1.73033	0.0835718	0.785606
D2HGDH	329.224	-0.492156	0.284538	-1.72967	0.0836896	0.785606
DNAAF10	528.548	0.46077	0.265702	1.73416	0.0828896	0.785606
EHD2	260.101	-0.791986	0.457038	-1.73287	0.0831195	0.785606
INTS14	420.636	0.428097	0.247586	1.72909	0.0837937	0.785606
LACC1	417.609	-0.523991	0.302736	-1.73085	0.0834777	0.785606
MED18	190.347	0.530904	0.306761	1.73068	0.0835096	0.785606
METTL18	321.653	0.537133	0.309624	1.73479	0.0827776	0.785606
PLEKHA7	332.192	-0.481989	0.278955	-1.72784	0.0840176	0.785606
PLXNC1	3417.86	0.405489	0.234673	1.72789	0.0840079	0.785606
PML	2777.76	-0.651556	0.376991	-1.7283	0.0839337	0.785606
RTL6	294.986	-0.480669	0.277949	-1.72934	0.0837478	0.785606
SAP30BP	510.024	0.439166	0.253697	1.73106	0.0834402	0.785606
SLMAP	1775.86	0.418421	0.241998	1.72903	0.0838037	0.785606
SUCO	2083.68	0.447089	0.258085	1.73233	0.083214	0.785606
LRRC8A	236.081	-0.472938	0.274042	-1.72578	0.0843864	0.787887
TRMT11	384.79	0.452976	0.262491	1.72568	0.0844044	0.787887
DACT3	148.532	-0.537544	0.31166	-1.72478	0.0845672	0.788775
NCS1	32.2978	-0.816694	0.473618	-1.72437	0.0846409	0.788831
PNKD	534.04	-0.419791	0.243599	-1.72329	0.0848367	0.789394
TAS1R3	142.031	-0.586914	0.340551	-1.72342	0.0848122	0.789394
ANKRD13D	201.126	-0.545857	0.316841	-1.72281	0.0849225	0.789563
AFDN	447.448	-0.590262	0.342736	-1.7222	0.0850328	0.789958
CAMKK1	301.016	-0.494517	0.287283	-1.72136	0.0851861	0.790123
CAMTA2	625.906	-0.468163	0.271918	-1.72171	0.0851226	0.790123
HLX	170.686	-0.53813	0.312708	-1.72087	0.0852744	0.790313
ATP13A2	471.125	-0.422186	0.245504	-1.71967	0.0854929	0.791709
CARS2	365.843	-0.466148	0.271358	-1.71783	0.0858268	0.793217
E2F8	172.514	0.483027	0.281213	1.71765	0.0858598	0.793217
MOBKL3	691.347	0.448162	0.260842	1.71814	0.085772	0.793217
FCN2	9420.05	-0.691383	0.402791	-1.71648	0.0860744	0.793426
IL13RA1	3306.55	0.448014	0.261063	1.71611	0.0861418	0.793426
MTHFSD	213.721	-0.551061	0.321143	-1.71594	0.0861738	0.793426
NUP107	1176.25	0.430745	0.251065	1.71567	0.0862227	0.793426
TTC21B	386.19	0.445794	0.259724	1.71641	0.0860863	0.793426
ADGRG5	324.309	-0.478135	0.27888	-1.71448	0.0864401	0.793691
CD247	4045.04	0.528513	0.30833	1.71411	0.0865083	0.793691
LYL1	439.744	-0.546032	0.318389	-1.71498	0.0863482	0.793691
PYM1	311.238	-0.448674	0.261766	-1.71403	0.0865238	0.793691
GLCCI1	239.604	0.501855	0.292891	1.71345	0.086629	0.794031
HPDL	66.9171	-0.654064	0.38217	-1.71145	0.0869985	0.795152
PSMD12	780.645	0.444219	0.259503	1.7118	0.0869328	0.795152
PYGM	1024.06	-0.518732	0.303186	-1.71094	0.0870923	0.795152
RAB3D	100.091	0.567744	0.331794	1.71113	0.0870563	0.795152
VPS36	1129.44	0.555072	0.324416	1.71099	0.0870833	0.795152
C9orf72	697.629	0.455299	0.26641	1.70902	0.0874475	0.79602
KCTD3	721.113	0.417548	0.244318	1.70904	0.0874439	0.79602
RHOB	954.328	-0.50684	0.29657	-1.709	0.0874503	0.79602
UBTF	1708.16	-0.474014	0.277372	-1.70895	0.0874604	0.79602
AP1S2	759.21	0.573643	0.335968	1.70743	0.0877413	0.796115
COPS2	2290.66	0.449371	0.263187	1.70742	0.0877443	0.796115
DNAJB2	276.665	-0.502692	0.294475	-1.70708	0.0878077	0.796115
FAM98A	684.784	0.427825	0.250946	1.70485	0.088222	0.796115
JPT1	151.083	-0.505835	0.296668	-1.70506	0.088184	0.796115
MIDEAS	1021.75	-0.503749	0.295421	-1.70519	0.0881587	0.796115
MLLT1	390.827	-0.486001	0.284791	-1.70652	0.0879119	0.796115
PTP4A2	3750.4	0.456645	0.267829	1.70499	0.0881968	0.796115
SMURF2	643.69	0.436726	0.256084	1.7054	0.0881196	0.796115
SOD1	1732.41	0.449881	0.263508	1.70728	0.0877705	0.796115
TRPM2	232.832	-0.590396	0.346172	-1.7055	0.0881019	0.796115
TM9SF2	2331.09	0.450692	0.264501	1.70393	0.0883933	0.797044
PACC1	196.482	-0.538556	0.31615	-1.70348	0.088478	0.797191
GYS1	277.774	-0.555692	0.326581	-1.70155	0.0888402	0.799836
MIEN1	560.038	0.437347	0.257125	1.70092	0.0889588	0.800286
FBXL16	37.461	-0.835381	0.491327	-1.70026	0.0890827	0.80035
METTL14	1308.56	0.437386	0.257267	1.70013	0.0891072	0.80035
UFSP2	327.522	0.464158	0.273069	1.69978	0.0891718	0.80035
ZC3HC1	501.715	0.472863	0.278283	1.69922	0.0892786	0.800691
BBS9	276.81	0.52687	0.310621	1.69618	0.0898514	0.8007
C2CD2L	149.534	-0.542873	0.319753	-1.69779	0.0895475	0.8007
CIP2A	1342.5	0.38406	0.226604	1.69485	0.0901037	0.8007
EEIG2	769.525	0.587902	0.34679	1.69527	0.0900247	0.8007
IER2	1104.98	-0.459883	0.271054	-1.69665	0.089763	0.8007
PCMTD1	1058.7	0.439282	0.258965	1.6963	0.0898294	0.8007
PRRT1	46.1746	-0.817655	0.482134	-1.69591	0.0899033	0.8007
SLC4A3	16.031	-1.11677	0.658303	-1.69644	0.0898022	0.8007
TMEM128	538.23	0.414723	0.244669	1.69504	0.0900678	0.8007
TNIP2	218.644	-0.584538	0.34466	-1.69598	0.089889	0.8007
ZNF470	158.201	-0.574968	0.339024	-1.69595	0.0898953	0.8007
ZYX	596.608	-0.62482	0.368445	-1.69583	0.0899181	0.8007
CYP26B1	22.9844	-0.945245	0.557904	-1.69428	0.0902125	0.801057
ATG12	900.724	0.390552	0.230945	1.6911	0.0908169	0.801426
C2CD4D	16.2144	-1.15376	0.682014	-1.6917	0.0907033	0.801426
CHCHD10	166.999	-0.717133	0.423862	-1.6919	0.0906645	0.801426
CHID1	629.778	-0.467321	0.276119	-1.69246	0.0905582	0.801426
HNRNPH3	1098.66	-0.464879	0.274944	-1.69081	0.0908727	0.801426
NCBP3	114.175	-0.552483	0.326596	-1.69164	0.0907147	0.801426
NEPRO	350.903	0.468111	0.276824	1.691	0.0908362	0.801426
SCARA3	121.958	-0.696674	0.41139	-1.69346	0.0903677	0.801426
TRABD	505.741	-0.438805	0.259485	-1.69106	0.0908251	0.801426
AP2A2	1171.09	-0.453307	0.268299	-1.68956	0.0911121	0.801726
MAP10	172.108	0.661018	0.391311	1.68924	0.0911731	0.801726
MYO1G	2205.07	-0.399772	0.236664	-1.6892	0.0911818	0.801726
RANBP17	731.971	0.491908	0.291151	1.68953	0.0911185	0.801726
KIAA1328	308.874	0.468505	0.277422	1.68878	0.0912611	0.801819
FAM168B	1102.56	0.428106	0.253594	1.68816	0.0913809	0.802144
TNKS2	2834.5	0.416125	0.246538	1.68787	0.0914358	0.802144
MATR3	9732.89	0.374055	0.221785	1.68657	0.0916866	0.802547
PARG	1133.16	0.516909	0.306385	1.68712	0.0915805	0.802547
SYNJ2	154.125	-0.64442	0.382092	-1.68656	0.0916882	0.802547
DIMT1	178.381	0.503876	0.298973	1.68536	0.0919195	0.803382
ZNF205	283.731	-0.505911	0.300182	-1.68535	0.0919214	0.803382
PRDM15	224.86	-0.468211	0.278085	-1.6837	0.09224	0.805563
NEK1	436.93	-0.432035	0.256754	-1.68268	0.0924365	0.806675
CASP1	894.505	0.46922	0.279037	1.68157	0.0926518	0.807345
NCKIPSD	172.86	-0.51392	0.305573	-1.68182	0.092603	0.807345
BAZ1B	2601.15	0.444807	0.265263	1.67685	0.0935716	0.808141
CDK17	1756.81	0.391864	0.233693	1.67683	0.0935749	0.808141
COL23A1	124.861	-0.783032	0.46693	-1.67698	0.0935464	0.808141
CSNK1G3	1004	0.463905	0.276136	1.67999	0.0929595	0.808141
EMC1	580.607	-0.473668	0.282095	-1.6791	0.0931317	0.808141
HSPA4L	738.67	0.443025	0.264056	1.67777	0.0933928	0.808141
KMO	849.804	0.44116	0.263008	1.67736	0.0934716	0.808141
MMP17	16.2138	-1.23251	0.733374	-1.6806	0.09284	0.808141
RC3H2	2712.46	0.451466	0.268908	1.67889	0.0931743	0.808141
SCARNA10	15971.6	0.404254	0.24085	1.67845	0.0932594	0.808141
TUT4	1888.2	0.447926	0.267083	1.67711	0.0935219	0.808141
VANGL2	45.9159	-0.688141	0.409814	-1.67916	0.0931217	0.808141
HSD17B7	453.621	0.454331	0.271064	1.6761	0.0937188	0.808655
PTOV1	124.501	-0.499268	0.297924	-1.67582	0.0937732	0.808655
VASH1	552.783	-0.490814	0.292951	-1.67541	0.093854	0.808753
AP5Z1	917.367	-0.496977	0.296771	-1.67461	0.0940103	0.809249
HEXIM1	247.879	-0.583052	0.348213	-1.67441	0.0940503	0.809249
COX3	17795	0.480598	0.287181	1.6735	0.0942283	0.810182
STRIP1	642.437	0.421869	0.252199	1.67277	0.0943734	0.810832
ZNF76	47.2141	-0.686179	0.41035	-1.67218	0.0944885	0.811224
CLEC16A	429.866	-0.468079	0.280123	-1.67098	0.0947264	0.812668
NANS	1455.08	-0.393963	0.235862	-1.67031	0.094858	0.813198
ERFE	28.3217	-0.890268	0.533303	-1.66935	0.0950484	0.813902
WWP1	1274	0.383026	0.229468	1.66919	0.0950797	0.813902
ADTRP	26.855	-1.17085	0.702341	-1.66707	0.0954995	0.815069
ANKRD40	746.636	0.418325	0.250924	1.66714	0.0954865	0.815069
ARHGDIB	3688.22	0.380409	0.228281	1.66641	0.0956319	0.815069
GIPR	22.7904	-1.08155	0.648437	-1.66793	0.0953295	0.815069
TRMT10B	320.718	0.515823	0.309545	1.66639	0.0956356	0.815069
VWA1	213.277	-0.525902	0.315334	-1.66776	0.0953635	0.815069
RMC1	415.531	0.470367	0.282446	1.66533	0.095846	0.816266
ZFP36L2	1916.37	-0.502324	0.301726	-1.66483	0.0959459	0.816521
ADCK5	408.346	-0.448115	0.269623	-1.66201	0.0965107	0.816784
ANKRD24	70.6771	-0.618665	0.372447	-1.66108	0.0966972	0.816784
CDIP1	237.863	-0.601112	0.361329	-1.66361	0.0961896	0.816784
DNTT	344.538	0.496257	0.298543	1.66226	0.0964602	0.816784
EIF3J	800.273	0.432177	0.25994	1.6626	0.0963919	0.816784
HUNK	20.0094	-0.99831	0.600753	-1.66176	0.0965602	0.816784
IKBKG	741.815	-0.488215	0.293527	-1.66327	0.0962588	0.816784
NHERF2	231.46	-0.474033	0.285346	-1.66126	0.0966614	0.816784
PELI1	1333.01	0.443635	0.266708	1.66337	0.0962386	0.816784
SH3RF1	54.3589	-0.755568	0.454032	-1.66413	0.0960867	0.816784
SHISAL1	68.9199	-0.625178	0.376425	-1.66083	0.0967475	0.816784
CHADL	21.6419	-1.22685	0.739321	-1.65943	0.0970302	0.818578
C11orf58	1613.58	0.407759	0.245912	1.65815	0.0972872	0.81956
TBL1XR1	2327.42	0.42128	0.254056	1.65822	0.0972739	0.81956
TAF7	1852.81	0.416967	0.25154	1.65766	0.0973859	0.819799
TPM2	1029.88	-0.416433	0.251414	-1.65636	0.0976486	0.821418
ACTR2	6738.13	0.481043	0.291255	1.65162	0.0986118	0.821489
ADRA2A	139.898	-0.482619	0.292134	-1.65205	0.0985246	0.821489
AHCTF1	3231.43	0.41037	0.247906	1.65535	0.097854	0.821489
ARMH1	69.1778	-0.646716	0.393151	-1.64495	0.0999796	0.821489
ARPC5L	1049.73	0.488305	0.296538	1.64668	0.0996228	0.821489
ASCC2	297.979	-0.448377	0.272112	-1.64777	0.0994001	0.821489
BRD9	877.262	-0.43544	0.264703	-1.64501	0.0999676	0.821489
CDC42SE2	164.897	-0.508233	0.307072	-1.6551	0.0979051	0.821489
CRYGS	15.9733	-1.1064	0.669282	-1.65311	0.0983087	0.821489
DBF4B	141.233	-0.571743	0.34637	-1.65067	0.0988059	0.821489
DDRGK1	286.717	-0.499637	0.302856	-1.64975	0.0989944	0.821489
DIAPH1	1192.17	-0.460968	0.278394	-1.65581	0.0977604	0.821489
GADD45A	243.118	0.483199	0.292335	1.65289	0.0983529	0.821489
GPR179	38.469	-0.751667	0.455752	-1.64929	0.0990879	0.821489
HMMR	733.788	0.452108	0.274897	1.64465	0.100043	0.821489
HRH2	110.844	-0.641654	0.388358	-1.65222	0.0984891	0.821489
LCK	3064.63	0.428336	0.26045	1.6446	0.100053	0.821489
LY75	2042.56	0.488873	0.296259	1.65016	0.0989106	0.821489
MGME1	468.383	0.441862	0.26789	1.64942	0.0990622	0.821489
MIPOL1	120.513	0.554074	0.335643	1.65078	0.0987825	0.821489
NCDN	306.716	-0.463083	0.281143	-1.64715	0.0995279	0.821489
NEB	26.3802	-0.988055	0.597787	-1.65285	0.0983606	0.821489
OPRL1	16.9461	-1.0475	0.635628	-1.64797	0.0993584	0.821489
PCYOX1	1415.05	0.427725	0.259457	1.64854	0.0992423	0.821489
PITPNM1	391.401	-0.461803	0.280493	-1.6464	0.0996821	0.821489
QRICH2	21.4947	-0.933509	0.56754	-1.64483	0.100004	0.821489
REXO1	679.825	-0.520901	0.315189	-1.65266	0.0983993	0.821489
RFESD	137.27	0.571016	0.345229	1.65402	0.0981231	0.821489
RYK	530.644	0.417169	0.253557	1.64526	0.0999157	0.821489
ST7L	599.228	0.41951	0.254155	1.6506	0.0988193	0.821489
TOP2A	6200.85	0.422565	0.256595	1.64682	0.0995959	0.821489
USF2	583.648	-0.43354	0.262873	-1.64923	0.0991	0.821489
ZBTB12	61.4978	-0.672529	0.408448	-1.64655	0.0996511	0.821489
ZNF688	190.208	-0.505048	0.305942	-1.6508	0.0987794	0.821489
SLC25A23	69.1804	-0.646551	0.393291	-1.64395	0.100186	0.822008
ADAM17	848.452	0.409161	0.24963	1.63907	0.101199	0.822216
ANKRD37	95.6295	0.572267	0.348479	1.64218	0.100552	0.822216
CAVIN1	2210.45	-0.530366	0.323565	-1.63913	0.101186	0.822216
CDC40	519.755	0.470533	0.286325	1.64335	0.10031	0.822216
DOP1A	1494.86	0.386369	0.235669	1.63945	0.101119	0.822216
GPR52	395.471	0.40175	0.244789	1.64121	0.100754	0.822216
LIN9	404.496	0.481132	0.293465	1.63949	0.101112	0.822216
PRELID2	120.044	0.512546	0.312466	1.64032	0.100938	0.822216
RASGEF1B	950.248	0.429821	0.261961	1.64078	0.100843	0.822216
SCART1	20.7789	-1.11174	0.678027	-1.63967	0.101075	0.822216
STOM	3013.68	0.438474	0.267483	1.63926	0.101159	0.822216
TADA2B	139.982	-0.498446	0.303846	-1.64046	0.10091	0.822216
ZSWIM6	766.796	0.400938	0.24457	1.63936	0.101139	0.822216
ZSWIM8	842.552	-0.455415	0.277751	-1.63965	0.101078	0.822216
CCM2	507.754	-0.513475	0.313415	-1.63832	0.101355	0.822364
DCTN6	413.881	0.449597	0.274429	1.6383	0.101358	0.822364
ANKRD22	278.454	0.686177	0.420239	1.63283	0.102506	0.823253
ASXL2	2010.12	0.368476	0.22541	1.63469	0.102114	0.823253
BIRC6	10367.6	0.366474	0.224152	1.63494	0.102062	0.823253
CDC5L	3047.04	0.403692	0.247013	1.6343	0.102197	0.823253
DENND3	579.825	-0.456936	0.27967	-1.63384	0.102292	0.823253
GPR35	741.043	-0.461178	0.282381	-1.63318	0.102432	0.823253
NDUFA9	639.043	0.41418	0.253009	1.63702	0.101626	0.823253
NELFA	399.32	-0.436417	0.266817	-1.63564	0.101915	0.823253
P2RY12	183.152	0.492035	0.30105	1.6344	0.102176	0.823253
POC1B	422.65	0.414844	0.253998	1.63326	0.102415	0.823253
SERF2	3558.55	0.365871	0.22408	1.63277	0.102517	0.823253
TP53INP2	90.1593	0.738624	0.452388	1.63272	0.102527	0.823253
TSPAN32	67.6387	-0.624309	0.381954	-1.63452	0.102151	0.823253
UTP11	620.971	0.425499	0.260331	1.63445	0.102164	0.823253
ZFP92	37.7517	-0.75336	0.460174	-1.63712	0.101605	0.823253
FBXL5	2279.57	0.388364	0.238002	1.63177	0.102729	0.823356
GPR157	41.1907	-0.779486	0.477574	-1.63218	0.102642	0.823356
HEXD	276.923	-0.641353	0.393149	-1.63132	0.102822	0.823356
TNS3	1090.02	-0.633298	0.388199	-1.63137	0.102812	0.823356
ABCC10	411.603	-0.456254	0.279758	-1.63089	0.102913	0.823519
BRWD1	3614.82	0.420641	0.257992	1.63044	0.103008	0.823713
CASP8AP2	1113.59	0.411362	0.252411	1.62973	0.103159	0.823788
RECK	236.287	0.55047	0.337749	1.62982	0.10314	0.823788
ACTMAP	73.4447	-0.611399	0.375595	-1.62781	0.103565	0.82542
BOP1	562.143	-0.453025	0.27896	-1.62398	0.10438	0.82542
CD53	7845.68	0.385084	0.236629	1.62737	0.103658	0.82542
CLDN5	1055.57	0.439467	0.270667	1.62365	0.104451	0.82542
CLINT1	2431.22	0.426509	0.26214	1.62702	0.103732	0.82542
EPG5	1525.21	0.425722	0.26191	1.62545	0.104066	0.82542
ESPL1	331.071	-0.44064	0.271347	-1.6239	0.104398	0.82542
GORAB	343.388	0.49435	0.303656	1.628	0.103526	0.82542
ITPR3	400.614	-0.448309	0.276205	-1.62311	0.104567	0.82542
MVB12A	467.446	0.426669	0.262625	1.62463	0.104241	0.82542
PRDM16	31.675	-0.831206	0.511212	-1.62595	0.10396	0.82542
SERBP1	6897.58	0.375683	0.231444	1.62321	0.104544	0.82542
SLC35B2	76.2826	-0.63672	0.391373	-1.62689	0.103761	0.82542
TERB1	517.092	0.512118	0.315307	1.62419	0.104336	0.82542
TXNDC12	554.614	0.402294	0.247583	1.62488	0.104188	0.82542
USP2	18.5393	-1.07072	0.658923	-1.62496	0.104171	0.82542
ZNF423	209.306	-0.57746	0.355392	-1.62485	0.104194	0.82542
CNTFR	18.6759	-1.02663	0.632944	-1.62199	0.104805	0.826089
GPC1	112.1	-0.537128	0.331277	-1.62139	0.104935	0.826089
HDDC2	223.299	0.477245	0.294289	1.62169	0.10487	0.826089
IRS2	209.517	-0.489739	0.301981	-1.62175	0.104856	0.826089
CERCAM	66.4366	-0.690304	0.425889	-1.62085	0.105049	0.826378
ETS2	836.157	0.439295	0.271112	1.62034	0.105158	0.826378
THAP4	69.5946	-0.637281	0.393329	-1.62022	0.105184	0.826378
VPS13B	4079.99	0.388154	0.239742	1.61905	0.105437	0.827802
MAP3K4	403.426	0.454628	0.280931	1.61829	0.1056	0.828226
PSMB4	2912.97	0.439852	0.271881	1.61781	0.105704	0.828226
WDR5	605.983	-0.411117	0.254074	-1.6181	0.105642	0.828226
RIPOR1	580.456	-0.595867	0.368532	-1.61687	0.105907	0.829259
RRM2	935.189	0.407033	0.251818	1.61638	0.106012	0.829528
COX6B1	1122.54	0.477235	0.295455	1.61525	0.106256	0.830323
ZNF292	3708.34	0.369931	0.22899	1.61549	0.106204	0.830323
FLNC	410.258	-0.486205	0.301169	-1.61439	0.106442	0.831204
UBE3A	3019.68	0.368477	0.22829	1.61407	0.106512	0.831204
ALDH1A3	1156.65	0.369226	0.229097	1.61166	0.107035	0.831223
B3GNTL1	129.249	-0.510263	0.318251	-1.60334	0.10886	0.831223
CEP85L	1067.78	0.393836	0.244213	1.61267	0.106816	0.831223
CSF1R	2566.1	-0.507647	0.315104	-1.61104	0.10717	0.831223
CSRP1	745.266	-0.415503	0.258876	-1.60503	0.108488	0.831223
DIS3L	465.799	0.395314	0.245133	1.61265	0.10682	0.831223
DNAH1	15.0802	-1.02644	0.63655	-1.61251	0.10685	0.831223
FN3K	46.6465	-0.647757	0.404012	-1.60331	0.108866	0.831223
HELZ	1951.32	0.437274	0.272789	1.60297	0.108941	0.831223
JAML	1636.17	0.42224	0.26242	1.60902	0.107612	0.831223
LGALSL	356.115	0.456546	0.284692	1.60365	0.108791	0.831223
MAP4K4	1829.91	-0.365386	0.22731	-1.60744	0.107958	0.831223
PAK4	90.8185	-0.612601	0.380906	-1.60827	0.107775	0.831223
PALB2	611.769	0.401097	0.249101	1.61018	0.107358	0.831223
PLK3	135.132	-0.547916	0.341135	-1.60616	0.10824	0.831223
PPARG	134.728	0.520641	0.323898	1.60742	0.107962	0.831223
PPP1R14A	60.3162	-0.689566	0.429428	-1.60578	0.108323	0.831223
PPP5C	616.808	0.452205	0.282039	1.60334	0.108859	0.831223
PRICKLE3	18.4766	-0.927842	0.576339	-1.60989	0.107422	0.831223
PSD	32.3885	-0.784551	0.488559	-1.60585	0.108308	0.831223
PSMB2	1539.7	0.437418	0.272799	1.60344	0.108837	0.831223
RBCK1	1674.05	-0.462526	0.286913	-1.61208	0.106945	0.831223
RBM41	901.405	0.374984	0.233059	1.60897	0.107623	0.831223
RPS6KB2	275.319	-0.450354	0.28068	-1.60451	0.108602	0.831223
SEC61B	1220.55	0.383833	0.239363	1.60356	0.10881	0.831223
SERPINB8	139.816	0.51661	0.320771	1.61053	0.107283	0.831223
SPATA6	108.511	-0.575152	0.35824	-1.60549	0.108385	0.831223
SUPV3L1	280.034	0.472413	0.294768	1.60266	0.109009	0.831223
SYN1	14.689	-1.06653	0.661883	-1.61135	0.107103	0.831223
TCF19	284.558	0.475224	0.295793	1.60661	0.10814	0.831223
TTC5	319.123	0.441027	0.273998	1.6096	0.107485	0.831223
ULK1	238.011	-0.536957	0.334029	-1.60751	0.107942	0.831223
ZMPSTE24	728.884	0.400775	0.248628	1.61195	0.106973	0.831223
ZNF335	290.221	-0.486921	0.3037	-1.60329	0.10887	0.831223
ZRANB2	2743.46	0.389158	0.241309	1.61269	0.106811	0.831223
RUNX3	465.507	-0.557217	0.347765	-1.60228	0.109093	0.83132
OTUD3	480.939	-0.444609	0.277568	-1.6018	0.109199	0.831372
PRKACA	251.659	-0.425681	0.265801	-1.6015	0.109266	0.831372
RGMB	189.465	0.462542	0.288857	1.60128	0.109314	0.831372
ADAMTS10	517.769	-0.424349	0.265231	-1.59992	0.109615	0.832034
IGFALS	68.7608	-0.590082	0.368753	-1.60021	0.109552	0.832034
KIFC2	258.583	-0.513915	0.321119	-1.60039	0.109512	0.832034
KARS1	3921.96	0.430103	0.268985	1.59899	0.109824	0.833073
RDH11	944.347	0.430398	0.269227	1.59864	0.1099	0.833112
CLCN6	88.1359	-0.535671	0.3354	-1.59711	0.110241	0.83343
GPCPD1	2067.62	0.456537	0.285895	1.59687	0.110295	0.83343
MXI1	275.152	0.473567	0.296557	1.59688	0.110292	0.83343
PPRC1	474.482	-0.452648	0.283275	-1.59791	0.110062	0.83343
VMP1	3071.5	0.417987	0.261758	1.59685	0.1103	0.83343
ALDH1L2	1092.84	0.396897	0.248611	1.59645	0.110387	0.833554
PDE9A	41.6915	-0.685578	0.429545	-1.59606	0.110476	0.833684
HSP90AB1	9351.87	0.367109	0.230062	1.5957	0.110556	0.833747
ARHGEF37	99.528	-0.548094	0.343792	-1.59426	0.110878	0.834557
IGF2R	1410.33	-0.568811	0.356787	-1.59426	0.110877	0.834557
SCRN3	287.346	0.437355	0.274243	1.59477	0.110763	0.834557
LPP	672.077	0.469913	0.294973	1.59307	0.111144	0.836017
AHRR	37.6132	-0.997699	0.62766	-1.58955	0.111935	0.83874
AIRE	16.1638	-1.06368	0.66944	-1.58891	0.112081	0.83874
DGKD	605.052	-0.466363	0.29316	-1.59081	0.111651	0.83874
KCNRG	253.402	-0.505887	0.318363	-1.58903	0.112055	0.83874
PDIA3	6715.61	0.455197	0.286406	1.58934	0.111984	0.83874
PURB	116.72	-0.549412	0.345564	-1.5899	0.111857	0.83874
RASGRF2	84.9288	-0.573636	0.360714	-1.59028	0.111771	0.83874
SRCAP	634.082	-0.455458	0.286537	-1.58953	0.111942	0.83874
COPG1	2287.98	0.449189	0.28287	1.58797	0.112293	0.838896
IWS1	1468.88	0.395312	0.248959	1.58786	0.112318	0.838896
TMEM30A	2155.11	0.424517	0.267269	1.58835	0.112207	0.838896
QNG1	426.484	-0.471419	0.296989	-1.58733	0.112438	0.839254
RXFP4	31.8477	-0.760688	0.47948	-1.58649	0.112629	0.840143
KAT8	510.445	-0.441026	0.278129	-1.58569	0.112809	0.840949
ELAC1	199.205	0.477413	0.301191	1.58508	0.112948	0.841329
RNF187	398.454	-0.406483	0.256532	-1.58453	0.113074	0.841329
TMEM209	576.384	0.418162	0.263906	1.58451	0.113077	0.841329
RNMT	1202.49	0.36399	0.22997	1.58277	0.113474	0.843204
TRAK2	1129.96	0.437901	0.276624	1.58302	0.113417	0.843204
CASP8	1393.32	0.437759	0.276882	1.58103	0.113871	0.843375
DAPK3	411.141	-0.42839	0.270844	-1.58168	0.113722	0.843375
N4BP2	2138.51	0.417011	0.263741	1.58114	0.113846	0.843375
NBAS	1074.03	0.374812	0.237107	1.58077	0.11393	0.843375
RASSF4	1661.33	0.448033	0.283407	1.58088	0.113905	0.843375
SBDS	1320.43	0.397021	0.250954	1.58205	0.113638	0.843375
AIDA	1276.53	0.394362	0.250155	1.57647	0.114918	0.845267
BDP1	4116.26	0.378509	0.240457	1.57412	0.115459	0.845267
CCDC126	212.794	0.527469	0.335106	1.57404	0.115479	0.845267
CCDC174	450.587	0.413548	0.26261	1.57476	0.115311	0.845267
CD200	1059.91	0.557756	0.3536	1.57736	0.114712	0.845267
DDX28	162.983	0.487968	0.309519	1.57654	0.114902	0.845267
ECM1	397.421	-0.517233	0.32796	-1.57712	0.114768	0.845267
FAM185A	245.571	0.458655	0.291395	1.574	0.115488	0.845267
MAP2K2	974.365	-0.404804	0.25717	-1.57407	0.115471	0.845267
MIER1	3235.66	0.418181	0.265842	1.57304	0.115709	0.845267
MXD4	1137.18	-0.473727	0.301101	-1.57331	0.115646	0.845267
NFIX	245.855	-0.49713	0.315788	-1.57425	0.115429	0.845267
PDE4A	173.968	-0.559237	0.354114	-1.57925	0.114278	0.845267
PSME4	2315.59	0.411227	0.261124	1.57483	0.115296	0.845267
PXDC1	650.992	-0.448295	0.284707	-1.57459	0.115352	0.845267
RASL10B	27.6182	-1.05338	0.668011	-1.57689	0.11482	0.845267
REPIN1	143.571	-0.494657	0.314407	-1.5733	0.115649	0.845267
SLC9A7	979.359	-0.403731	0.256195	-1.57587	0.115055	0.845267
TBX6	33.1211	-0.894918	0.567951	-1.5757	0.115096	0.845267
TERF2IP	1478.17	0.401661	0.255265	1.57351	0.115601	0.845267
UBR1	3244.07	0.407746	0.259026	1.57415	0.115453	0.845267
KLHDC2	961.253	0.431995	0.274897	1.57148	0.116071	0.847385
ETFDH	794.748	0.416693	0.265231	1.57106	0.116169	0.847572
NOM1	568.862	-0.451933	0.287764	-1.5705	0.1163	0.847992
PTPN12	1412.02	0.376838	0.240142	1.56923	0.116595	0.849083
TRMT112	17.7782	-0.935269	0.595944	-1.56939	0.116557	0.849083
ACTR1B	282.243	0.434403	0.277052	1.56795	0.116893	0.849131
CLUH	495.374	-0.49946	0.318529	-1.56802	0.116876	0.849131
PCGF2	67.6109	-0.643419	0.410312	-1.56812	0.116853	0.849131
PTCH2	101.176	-0.534844	0.340996	-1.56848	0.11677	0.849131
MSH2	1149.68	0.449847	0.287076	1.567	0.117116	0.849266
NCOA1	2173.08	0.435833	0.278116	1.56709	0.117093	0.849266
P2RX4	171.393	0.565431	0.360852	1.56693	0.11713	0.849266
PRDX2	2166.06	0.383819	0.245004	1.56658	0.117212	0.849332
CFAP418	358.887	0.390952	0.24989	1.5645	0.117701	0.849419
ELF4	228.675	-0.551188	0.351996	-1.56589	0.117374	0.849419
FAM124A	23.9202	-0.967586	0.61849	-1.56443	0.117716	0.849419
FUT8	1733.23	0.403233	0.257602	1.56533	0.117505	0.849419
LY6E	852.932	-0.44082	0.281786	-1.56438	0.117729	0.849419
RRAGB	381.121	0.426981	0.272933	1.56442	0.117719	0.849419
TNXB	501.325	-0.635752	0.406399	-1.56436	0.117734	0.849419
ACSF2	1050.02	0.418969	0.268136	1.56252	0.118164	0.850812
ATP11C	1028.59	0.377836	0.241856	1.56224	0.118232	0.850812
FAAP100	190.322	-0.450052	0.288045	-1.56243	0.118186	0.850812
PTPRB	1121.89	0.43125	0.275987	1.56257	0.118153	0.850812
SBF2	1801.18	0.429172	0.2748	1.56176	0.118344	0.850812
TUBA4A	983.167	0.392764	0.251502	1.56167	0.118365	0.850812
MAP2K3	405.716	-0.45849	0.293662	-1.56128	0.118457	0.850947
SLC30A1	831.993	0.501385	0.321273	1.56062	0.118614	0.851066
TNFSF8	300.164	0.544628	0.348988	1.5606	0.118619	0.851066
ATL3	2442.06	0.375232	0.240722	1.55878	0.119049	0.851588
CDPF1	201.936	-0.488692	0.313272	-1.55996	0.118769	0.851588
FAM20B	528.352	0.376057	0.241244	1.55882	0.119039	0.851588
JADE3	542.83	0.48419	0.310485	1.55947	0.118886	0.851588
ZSWIM4	119.769	-0.468477	0.300548	-1.55874	0.119057	0.851588
E2F6	205.279	-0.420114	0.269588	-1.55836	0.119149	0.851721
FOSL2	342.532	-0.601443	0.386235	-1.55719	0.119424	0.852698
HAPSTR1	1054.85	-0.413277	0.265465	-1.5568	0.119517	0.852698
WRNIP1	1166.78	-0.358841	0.230536	-1.55655	0.119578	0.852698
ZNF777	139.42	-0.49138	0.315656	-1.55669	0.119543	0.852698
ZBTB26	466.915	0.490723	0.31534	1.55617	0.119667	0.852813
PHLDA2	32.4182	-0.820888	0.528045	-1.55458	0.120046	0.853966
PSMD10	333.87	0.414717	0.266773	1.55457	0.120049	0.853966
WDR83OS	946.818	0.359335	0.231142	1.5546	0.12004	0.853966
JOSD2	205.036	-0.479431	0.308568	-1.55373	0.12025	0.854351
PRDX5	452.808	0.423982	0.272858	1.55385	0.12022	0.854351
C5orf15	775.955	0.414448	0.267157	1.55133	0.120823	0.855296
CBS	60.3118	-0.768232	0.494966	-1.55209	0.120641	0.855296
CHCHD4	245.621	0.496083	0.319713	1.55165	0.120745	0.855296
DRC3	186.606	-0.514459	0.331591	-1.55148	0.120786	0.855296
POMT1	142.842	-0.471385	0.303689	-1.5522	0.120615	0.855296
UFC1	824.046	0.4484	0.288974	1.5517	0.120734	0.855296
JDP2	161.989	-0.462409	0.29851	-1.54906	0.121368	0.857644
KRR1	615.064	0.395954	0.255766	1.54811	0.121596	0.857644
PEX6	323.038	-0.421826	0.272434	-1.54836	0.121535	0.857644
SFXN1	802.621	0.437023	0.282223	1.54851	0.121501	0.857644
SNRPG	806.416	0.403993	0.260872	1.54862	0.121472	0.857644
ZNHIT6	331.913	-0.412223	0.266019	-1.5496	0.121237	0.857644
AKAP11	1607.57	0.369791	0.23915	1.54627	0.122039	0.858175
FDXR	123.9	-0.487309	0.315059	-1.54672	0.12193	0.858175
MAMLD1	28.4811	-0.824271	0.532909	-1.54674	0.121926	0.858175
MBD1	2388.9	0.340401	0.220142	1.54628	0.122038	0.858175
RIOX2	561.289	0.393703	0.254579	1.54649	0.121987	0.858175
LYST	3987.98	0.366577	0.237139	1.54583	0.122145	0.8584
KYAT3	737.494	0.418109	0.270588	1.54519	0.122301	0.858465
MAP1LC3B	953.063	0.422825	0.273605	1.54538	0.122254	0.858465
APTX	44.0525	0.663066	0.429364	1.5443	0.122516	0.85901
GPX4	1636.96	0.422757	0.273869	1.54365	0.122674	0.85901
RPS15A	14821.2	0.426979	0.276556	1.54391	0.122609	0.85901
TMEM47	79.99	-0.589404	0.38182	-1.54367	0.122669	0.85901
DYNC2I1	41.1542	-0.647528	0.419571	-1.54331	0.122756	0.859071
RARG	169.606	-0.453839	0.294281	-1.54219	0.123027	0.860449
TMEM94	323.411	-0.390372	0.253241	-1.5415	0.123194	0.861102
TIPIN	234.412	0.43278	0.281111	1.53953	0.123675	0.863924
TTLL11	22.8592	-0.844107	0.548392	-1.53924	0.123746	0.863924
ANGPTL4	948.287	-0.582936	0.379135	-1.53754	0.12416	0.864291
DCUN1D4	313.18	0.441131	0.286894	1.53761	0.124144	0.864291
HIRIP3	116.279	-0.607686	0.395088	-1.5381	0.124023	0.864291
MIS12	490.723	0.38321	0.24929	1.5372	0.124243	0.864291
MTRF1L	245.834	0.445172	0.289563	1.53739	0.124198	0.864291
PFDN5	105.595	0.503291	0.327155	1.53839	0.123954	0.864291
NPTN	1560	0.370038	0.240956	1.53571	0.124609	0.866322
COL4A6	387.79	-0.595696	0.388165	-1.53465	0.12487	0.867095
COPS5	1281.1	0.393488	0.256453	1.53435	0.124944	0.867095
MARCKS	8552.32	-0.343444	0.223831	-1.53439	0.124935	0.867095
KIT	720.689	0.538919	0.351489	1.53324	0.125216	0.867436
POLD1	500.002	-0.445749	0.290673	-1.53351	0.125151	0.867436
RAB33B	247.449	0.415509	0.270948	1.53353	0.125144	0.867436
CDCA5	328.313	-0.465092	0.303789	-1.53097	0.125777	0.868876
EMILIN1	1901.86	-0.621545	0.406003	-1.53089	0.125797	0.868876
GNA13	4424.27	0.346832	0.226505	1.53123	0.125711	0.868876
GTPBP8	443.69	0.411376	0.268556	1.53181	0.12557	0.868876
SLC16A13	103.404	-0.580709	0.379118	-1.53174	0.125588	0.868876
BCCIP	533.98	-0.369293	0.241371	-1.52998	0.126022	0.869761
CCPG1	2423.39	0.346663	0.226612	1.52977	0.126074	0.869761
RPSA	15161.9	0.494353	0.323226	1.52943	0.126157	0.869819
CCDC191	258.279	0.400371	0.26203	1.52796	0.126522	0.871663
CCNC	911.615	0.39829	0.260703	1.52775	0.126574	0.871663
SMU1	2285.38	0.338146	0.221391	1.52737	0.12667	0.871808
ARMC12	70.8357	-0.548273	0.359613	-1.52462	0.127354	0.872045
CSKMT	124.256	-0.697804	0.457982	-1.52365	0.127597	0.872045
FANK1	38.7398	-0.732385	0.480738	-1.52346	0.127644	0.872045
IRGQ	291.3	-0.423032	0.277316	-1.52545	0.127147	0.872045
KRT8	21.3629	-1.00175	0.657563	-1.52343	0.12765	0.872045
MAP7	28.607	-0.853023	0.559973	-1.52333	0.127676	0.872045
NECTIN1	15.0458	-1.00046	0.656356	-1.52426	0.127445	0.872045
OTUD1	45.1936	-0.636364	0.417446	-1.52442	0.127403	0.872045
PELO	968.177	0.405867	0.266172	1.52483	0.127301	0.872045
RPL7L1	1714.29	0.37929	0.248976	1.5234	0.127658	0.872045
SLC7A5	318.466	-0.474528	0.310833	-1.52663	0.126853	0.872045
THRA	333.206	-0.45486	0.298047	-1.52614	0.126976	0.872045
USP34	5348.58	0.36689	0.2405	1.52553	0.127128	0.872045
MCM7	1610.25	0.463737	0.304506	1.52292	0.12778	0.872237
GFOD1	249.494	-0.494151	0.324703	-1.52185	0.128046	0.873542
NPRL3	253.705	-0.513415	0.337921	-1.51933	0.128678	0.877346
ARHGEF12	1852.6	0.462942	0.304856	1.51856	0.128873	0.877643
ZBTB33	586.171	0.453851	0.298856	1.51862	0.128857	0.877643
RIPK1	1659.21	-0.430074	0.283269	-1.51825	0.128951	0.877663
CYP7B1	172.43	0.437135	0.28812	1.5172	0.129217	0.87809
MLST8	116.217	-0.497156	0.327682	-1.51719	0.129218	0.87809
PEF1	706.862	0.410229	0.270402	1.51711	0.129239	0.87809
ABHD13	382.348	0.402622	0.265476	1.5166	0.129367	0.878447
ACBD4	156.093	-0.491256	0.324881	-1.51211	0.130506	0.879462
ACY1	132.559	0.474582	0.314848	1.50733	0.131725	0.879462
ADAMTS1	623.741	0.483162	0.319191	1.51371	0.1301	0.879462
AGO3	1598.19	0.393593	0.260641	1.5101	0.131018	0.879462
ARFRP1	629.435	-0.40709	0.269294	-1.51169	0.130612	0.879462
ARMC10	1152.07	0.414066	0.273605	1.51337	0.130186	0.879462
B4GALT4	204.333	0.442554	0.293458	1.50807	0.131537	0.879462
BCL2L13	535.634	0.38387	0.254167	1.51031	0.130965	0.879462
EP400	694.895	-0.433337	0.287393	-1.50782	0.131601	0.879462
FSCN1	1314.63	-0.436903	0.289873	-1.50722	0.131753	0.879462
HS1BP3	238.852	-0.531398	0.351263	-1.51282	0.130325	0.879462
INHBB	27.5214	-0.818493	0.540535	-1.51423	0.129968	0.879462
LRRC4	22.0589	-0.946505	0.626723	-1.51024	0.130981	0.879462
LYRM1	187.819	0.541179	0.357413	1.51415	0.129987	0.879462
NDUFAF1	346.437	0.39827	0.262889	1.51497	0.129779	0.879462
NTHL1	198.224	-0.482531	0.320107	-1.50741	0.131707	0.879462
PITPNC1	1920.26	0.394182	0.261123	1.50956	0.131155	0.879462
PLEKHN1	17.878	-1.01899	0.675727	-1.50799	0.131556	0.879462
PRCP	1995.81	0.409369	0.271505	1.50778	0.131611	0.879462
RAB8B	3315.41	0.449816	0.297086	1.51409	0.130002	0.879462
RARRES1	234.932	-0.462251	0.305957	-1.51084	0.13083	0.879462
SAC3D1	103.974	-0.491704	0.325948	-1.50853	0.131418	0.879462
SERTAD1	982.726	0.460917	0.305364	1.5094	0.131196	0.879462
SLC38A1	765.615	0.402091	0.266794	1.50712	0.13178	0.879462
SLC66A1	161.662	-0.471428	0.311189	-1.51493	0.129791	0.879462
SOAT1	1103.76	0.396251	0.262831	1.50763	0.13165	0.879462
TMEM60	282.963	0.436711	0.289194	1.51009	0.131019	0.879462
TRIM34	2379.26	-0.378381	0.249754	-1.51501	0.12977	0.879462
TXNL1	1307.23	0.39376	0.260815	1.50973	0.131112	0.879462
UMODL1	73.6003	-0.532685	0.352398	-1.5116	0.130636	0.879462
ABL2	647.057	0.394979	0.263613	1.49833	0.134048	0.879948
ANKRD42	673.652	-0.37589	0.250437	-1.50093	0.133373	0.879948
ARHGEF11	607.551	-0.434863	0.290235	-1.49831	0.134052	0.879948
ARNT2	14.643	-1.02514	0.680803	-1.50579	0.132122	0.879948
BAMBI	229.652	-0.42358	0.281435	-1.50508	0.132305	0.879948
CARNS1	34.3109	-0.724386	0.483375	-1.4986	0.133978	0.879948
CDC42BPB	607.869	-0.531148	0.35337	-1.50309	0.132815	0.879948
DNAJC25	431.09	0.404394	0.268682	1.5051	0.132297	0.879948
FDXACB1	86.2956	0.511909	0.341631	1.49843	0.134022	0.879948
GHITM	1791.13	0.335823	0.224101	1.49853	0.133995	0.879948
GPN3	431.992	0.370748	0.247264	1.4994	0.13377	0.879948
MSANTD4	285.87	0.440376	0.293188	1.50203	0.133091	0.879948
MSS51	284.084	0.391276	0.260281	1.50328	0.132767	0.879948
NKAPD1	559.818	0.398618	0.265249	1.50281	0.132889	0.879948
NLRC3	820.979	-0.393505	0.261802	-1.50306	0.132823	0.879948
PHF14	909.794	0.378686	0.252833	1.49777	0.134192	0.879948
PHKB	1494.83	0.357743	0.238088	1.50257	0.132951	0.879948
POLL	137.565	-0.497404	0.331738	-1.49939	0.133773	0.879948
POLR1E	718.846	0.353524	0.235178	1.50322	0.132782	0.879948
RFFL	707.265	0.349226	0.233141	1.49792	0.134155	0.879948
RPL11	12634.3	0.464886	0.309743	1.50088	0.133387	0.879948
SATB1	1082.59	0.516301	0.344658	1.49801	0.13413	0.879948
SENP2	920.974	-0.366212	0.243971	-1.50105	0.133343	0.879948
SERINC4	309.653	0.395195	0.262323	1.50652	0.131933	0.879948
SNX6	3726.35	0.334263	0.222094	1.50505	0.132311	0.879948
TAOK2	1592.89	-0.362399	0.240955	-1.50401	0.132579	0.879948
TBC1D17	241.992	-0.428336	0.285899	-1.4982	0.13408	0.879948
TIMM29	282.599	-0.497626	0.332035	-1.49871	0.133948	0.879948
TNPO3	1575.58	0.364177	0.241889	1.50555	0.132182	0.879948
UBAC1	973.679	-0.475558	0.317387	-1.49835	0.134041	0.879948
YWHAB	3709.82	0.364644	0.242718	1.50233	0.133011	0.879948
ATXN7L2	314.301	-0.511076	0.34149	-1.49661	0.134496	0.880452
DTHD1	31.2885	-1.09733	0.733167	-1.4967	0.134471	0.880452
GPR4	18.3624	-0.889921	0.594432	-1.49709	0.134369	0.880452
B3GNT5	365.254	0.507762	0.339432	1.49591	0.134676	0.881138
MAK16	1487.85	0.342603	0.229124	1.49528	0.134842	0.881732
ARL2BP	138.825	-0.473288	0.31729	-1.49166	0.135788	0.882357
BRK1	1158.62	0.418032	0.280065	1.49262	0.135536	0.882357
CLMN	95.8076	-0.683893	0.458725	-1.49086	0.135999	0.882357
CRACR2B	16.8811	-1.19201	0.799625	-1.49072	0.136036	0.882357
FKTN	405.832	0.399446	0.267446	1.49355	0.135292	0.882357
GTF2A1	866.389	0.384809	0.257942	1.49184	0.13574	0.882357
HES6	150.188	-0.456597	0.305813	-1.49306	0.135421	0.882357
LNPEP	7251.79	0.372096	0.24928	1.49269	0.13552	0.882357
LPXN	1736.81	0.428699	0.287039	1.49352	0.1353	0.882357
MERTK	639.393	0.385076	0.258341	1.49057	0.136073	0.882357
PGF	53.0257	-0.706221	0.472648	-1.49418	0.135128	0.882357
PPCDC	186.884	0.433821	0.290883	1.49139	0.135858	0.882357
SMG9	106.533	-0.498233	0.333971	-1.49185	0.135739	0.882357
SMPD4	444.821	-0.369569	0.24771	-1.49195	0.135713	0.882357
TMEM98	331.297	-0.561856	0.376876	-1.49082	0.136008	0.882357
THUMPD1	1040.08	0.364739	0.244797	1.48997	0.136233	0.882904
ATXN2	554.633	0.435498	0.292584	1.48846	0.136631	0.884005
B4GAT1	175.214	0.411607	0.276516	1.48855	0.136607	0.884005
LMBRD1	839.663	0.363855	0.244393	1.48881	0.136538	0.884005
CDCA8	330.396	0.421763	0.28349	1.48775	0.136816	0.884377
TRAF6	510.507	0.391099	0.262895	1.48766	0.13684	0.884377
POLE	426	0.424718	0.285591	1.48715	0.136974	0.884504
TAGLN	2313.66	0.579844	0.389938	1.48701	0.137011	0.884504
DGCR2	1918.96	0.333669	0.224671	1.48514	0.137505	0.886712
PLCB3	607.378	-0.444944	0.299551	-1.48537	0.137446	0.886712
GRIPAP1	660.194	-0.373823	0.251868	-1.4842	0.137755	0.887829
ABCC1	556.601	-0.495987	0.334359	-1.4834	0.137969	0.888656
FRMD4B	1423.86	0.383811	0.258878	1.48259	0.138183	0.888656
SMPD1	229.762	-0.565918	0.381629	-1.4829	0.1381	0.888656
TUBB6	70.442	0.587271	0.396116	1.48257	0.138188	0.888656
FAM111B	1824.29	0.482992	0.326365	1.47991	0.138896	0.89203
GABARAPL2	1515.74	0.368634	0.249082	1.47997	0.138882	0.89203
N6AMT1	188.473	0.414051	0.279867	1.47946	0.139019	0.89203
PLK2	550.644	0.522865	0.353415	1.47947	0.139015	0.89203
RNF227	36.8906	-0.763591	0.516529	-1.47831	0.139324	0.893498
C1orf122	80.1844	-0.542566	0.367185	-1.47763	0.139506	0.89417
KIAA1191	988.593	0.391706	0.26526	1.47668	0.13976	0.895311
ARIH2	1311.34	0.352907	0.239087	1.47606	0.139929	0.895792
EDEM2	1007.26	0.370279	0.250895	1.47583	0.139989	0.895792
ADSS1	54.3691	-0.646635	0.438409	-1.47496	0.140224	0.896802
ITPA	446.917	0.380072	0.257914	1.47364	0.140578	0.898083
PTGIR	220.786	-0.459593	0.311829	-1.47386	0.140519	0.898083
PLEKHA1	529.089	0.395274	0.268312	1.47319	0.140701	0.898376
ARHGAP17	665.471	-0.377861	0.256635	-1.47236	0.140923	0.898808
MRPS30	690.398	-0.366864	0.249159	-1.47241	0.140911	0.898808
BAZ2B	1384.32	0.336129	0.228703	1.46972	0.141637	0.900408
DR1	1568.79	0.405862	0.276045	1.47028	0.141487	0.900408
GARS1	1229.67	0.376218	0.255801	1.47074	0.14136	0.900408
NCAM1	34.0803	-0.795336	0.540652	-1.47107	0.141273	0.900408
PIN4	330.635	0.39301	0.267309	1.47025	0.141494	0.900408
TIGD7	148.108	0.446015	0.303465	1.46974	0.141632	0.900408
UBR3	2649.61	0.364682	0.248206	1.46927	0.141759	0.900688
ASIC1	31.484	-0.726853	0.495277	-1.46757	0.142221	0.902644
MARVELD1	58.9208	-0.5427	0.369757	-1.46772	0.14218	0.902644
ANKLE1	89.9662	-0.534483	0.364868	-1.46486	0.142958	0.902823
ATXN7	1192.39	-0.372864	0.254599	-1.46451	0.143054	0.902823
CCR1	671.174	0.370253	0.252563	1.46598	0.142654	0.902823
CHEK2	477.606	0.408791	0.279	1.4652	0.142866	0.902823
DPH7	68.6466	-0.529903	0.361598	-1.46545	0.142798	0.902823
EIF4G2	13946.8	0.395136	0.269829	1.4644	0.143085	0.902823
GFPT1	1953.66	0.379278	0.259029	1.46423	0.143131	0.902823
GPR34	678.365	0.415922	0.283653	1.46631	0.142565	0.902823
IKZF2	3775.54	0.382943	0.261563	1.46406	0.143179	0.902823
SERAC1	433.337	0.378102	0.258059	1.46518	0.142873	0.902823
YTHDF2	1116.52	0.429037	0.292492	1.46683	0.142421	0.902823
ZKSCAN1	1112.46	0.364897	0.248904	1.46601	0.142644	0.902823
MECR	1113.62	0.374937	0.256247	1.46319	0.143416	0.90343
MMGT1	458.367	0.423298	0.289309	1.46314	0.14343	0.90343
ANPEP	63.4343	-0.635408	0.435232	-1.45993	0.14431	0.904089
CMTM2	17.2656	-0.963114	0.659491	-1.46039	0.144183	0.904089
FRYL	4267.77	0.38915	0.266534	1.46004	0.144279	0.904089
GGA2	1123.72	0.391849	0.268233	1.46085	0.144056	0.904089
GIT2	2445.5	0.373679	0.25581	1.46077	0.144079	0.904089
NLRP6	28.4288	-0.772977	0.529436	-1.46	0.14429	0.904089
POMK	1243.37	0.36785	0.25182	1.46077	0.144079	0.904089
SENP6	2324.26	0.366014	0.250463	1.46135	0.143919	0.904089
SEPTIN11	1608.31	-0.370215	0.253226	-1.462	0.143742	0.904089
SRP9	638.551	0.470773	0.322246	1.46091	0.14404	0.904089
DERPC	1228.2	0.365403	0.250349	1.45957	0.144408	0.904216
GTF3C1	1206.41	-0.41151	0.282094	-1.45877	0.144629	0.904338
NGFR	126.043	-0.775536	0.531775	-1.45839	0.144733	0.904338
PGGHG	498.398	-0.389175	0.266744	-1.45898	0.144569	0.904338
XYLT2	294.062	-0.414468	0.284199	-1.45837	0.144738	0.904338
EIF5A2	286.308	0.489297	0.335677	1.45764	0.144939	0.90463
POGLUT2	299.433	0.394616	0.270708	1.45772	0.144919	0.90463
MFRP	197.556	-0.497603	0.341544	-1.45692	0.145138	0.905384
ATCAY	28.3204	-0.784788	0.539318	-1.45515	0.145628	0.905615
BRMS1L	141.528	0.473017	0.325166	1.45469	0.145755	0.905615
DNAJC10	3353.26	0.392738	0.269802	1.45565	0.145488	0.905615
DVL3	171.591	-0.583416	0.401128	-1.45444	0.145825	0.905615
MTMR12	860.002	0.351047	0.241407	1.45417	0.145898	0.905615
PHIP	3720.52	0.371055	0.254888	1.45575	0.14546	0.905615
RNF141	543.531	0.345886	0.237889	1.45398	0.145952	0.905615
SUN2	1217.4	-0.390233	0.268264	-1.45466	0.145763	0.905615
USPL1	647.895	0.387737	0.266413	1.4554	0.145558	0.905615
ZNF184	376.728	0.375742	0.258113	1.45573	0.145468	0.905615
MYO1F	1112.01	-0.358806	0.246826	-1.45368	0.146035	0.905649
ACVR1	231.85	0.510226	0.351261	1.45256	0.146347	0.905656
DHX36	1403.94	0.4024	0.27701	1.45266	0.146319	0.905656
MGAT5	1060.04	-0.36506	0.251305	-1.45266	0.146319	0.905656
TMPRSS9	36.8592	-0.685905	0.47213	-1.45279	0.146283	0.905656
POLE3	782.649	0.395693	0.272526	1.45194	0.146517	0.90592
SNRPN	1590.68	-0.356363	0.245455	-1.45184	0.146545	0.90592
TANGO2	342.692	-0.43719	0.301227	-1.45136	0.146679	0.906267
CRTC1	108.833	-0.455399	0.313971	-1.45045	0.146933	0.906681
DICER1	1826.96	0.421538	0.290842	1.44937	0.147235	0.906681
EGR3	17.6717	-0.883356	0.609559	-1.44917	0.14729	0.906681
NRP1	1361.03	0.428369	0.295487	1.44971	0.14714	0.906681
OSBPL8	2555.92	0.389195	0.268344	1.45036	0.146959	0.906681
RHOBTB3	179.295	0.464458	0.320477	1.44927	0.147262	0.906681
TIPRL	796.011	0.409504	0.282517	1.44949	0.147201	0.906681
CTCF	1636.33	0.347839	0.240301	1.44751	0.147753	0.906819
GDF11	35.8344	0.728136	0.503038	1.44748	0.147763	0.906819
SAMD4B	188.729	-0.486496	0.336112	-1.44742	0.147779	0.906819
SLC7A8	153.669	-0.543603	0.375477	-1.44777	0.147682	0.906819
SPON1	786.822	0.431883	0.298215	1.44823	0.147553	0.906819
TPPP	58.1674	-0.602405	0.415976	-1.44817	0.147569	0.906819
CRB2	29.9474	-0.899143	0.621698	-1.44627	0.148101	0.908274
RIOX1	225.731	-0.419707	0.290306	-1.44574	0.14825	0.908274
ZNF84	476.738	-0.368595	0.254952	-1.44574	0.14825	0.908274
COX5B	1457.46	0.376596	0.260827	1.44385	0.14878	0.909609
NT5C2	3794.54	0.375015	0.259721	1.44392	0.148763	0.909609
SLC37A2	589.06	0.382211	0.264692	1.44398	0.148743	0.909609
ZNF207	4024.49	0.331989	0.229821	1.44456	0.148583	0.909609
GRK3	1998.33	0.320208	0.22191	1.44296	0.14903	0.910664
VCAM1	17631.3	0.359916	0.249759	1.44105	0.14957	0.91348
EEPD1	258.445	-0.474384	0.329281	-1.44067	0.149679	0.913671
ABCA1	4117.45	0.375536	0.262144	1.43255	0.151985	0.914168
ABCA3	336.057	-0.544311	0.37949	-1.43432	0.151481	0.914168
BRAP	717.717	0.347358	0.241688	1.43722	0.150656	0.914168
C15orf39	169.902	-0.544183	0.379792	-1.43284	0.151902	0.914168
CERK	734.215	-0.441302	0.307295	-1.43609	0.150977	0.914168
CIAO2B	235.162	0.426713	0.297691	1.43341	0.151741	0.914168
COQ7	84.0645	0.484432	0.337995	1.43325	0.151785	0.914168
FAM237B	151.516	-0.683358	0.476583	-1.43387	0.15161	0.914168
FUNDC1	5237.66	0.474389	0.331345	1.43171	0.152227	0.914168
INO80E	137.332	-0.461506	0.320917	-1.43808	0.15041	0.914168
KEAP1	1419.13	0.366931	0.256347	1.43138	0.15232	0.914168
LRP3	45.9882	-0.607434	0.423976	-1.43271	0.151941	0.914168
NBL1	410.568	-0.406387	0.283564	-1.43314	0.151817	0.914168
NOTCH4	241.98	-0.417776	0.291052	-1.4354	0.151173	0.914168
PEX11A	148.923	0.416439	0.289656	1.4377	0.150519	0.914168
PHAX	862.984	0.391536	0.273393	1.43214	0.152105	0.914168
PKN3	54.9112	-0.612211	0.426163	-1.43656	0.150842	0.914168
POLR1F	776.005	0.354922	0.246596	1.43929	0.150069	0.914168
PPP1R12B	590.923	-0.352364	0.245417	-1.43578	0.151066	0.914168
RAB7A	1469.87	0.377056	0.263438	1.43129	0.152348	0.914168
RPL35A	9521.19	0.394734	0.274688	1.43703	0.15071	0.914168
RRBP1	2067.86	-0.408789	0.285126	-1.43372	0.151653	0.914168
SEC24B	947.981	0.36947	0.256897	1.4382	0.150376	0.914168
SLC13A4	119.683	-0.450572	0.313457	-1.43743	0.150597	0.914168
SLC41A2	674.989	0.37739	0.262495	1.4377	0.150518	0.914168
SOCS4	1562.43	0.421781	0.294365	1.43285	0.1519	0.914168
SRI	996.632	0.459146	0.31984	1.43555	0.151131	0.914168
THOC3	220.55	0.431802	0.300209	1.43834	0.150338	0.914168
TP53I13	145.424	-0.435705	0.302816	-1.43885	0.150194	0.914168
TSKU	267.369	-0.446512	0.310971	-1.43586	0.151041	0.914168
TTC14	3037.94	0.4939	0.343247	1.43891	0.150177	0.914168
UBA3	1187.46	0.326367	0.226726	1.43948	0.150015	0.914168
WWP2	406.882	-0.349449	0.24414	-1.43135	0.15233	0.914168
NEMP1	317.084	0.363984	0.254457	1.43043	0.152593	0.914731
ROBO2	528.344	0.436814	0.305435	1.43014	0.152678	0.914731
UBIAD1	154.874	0.423757	0.296266	1.43032	0.152624	0.914731
NAGPA	254.909	-0.399381	0.279397	-1.42944	0.152877	0.915101
RYBP	770.982	0.374252	0.261829	1.42938	0.152896	0.915101
MAEA	983.846	-0.388969	0.27253	-1.42725	0.153508	0.916092
NR2C1	451.042	0.389723	0.272996	1.42758	0.153414	0.916092
NUP58	1482.13	0.382662	0.268077	1.42743	0.153455	0.916092
PAFAH1B1	1809.48	0.349243	0.24469	1.42728	0.153498	0.916092
PTGR2	134.953	0.424094	0.297159	1.42716	0.153533	0.916092
SYNGR1	123.562	-0.478588	0.335059	-1.42837	0.153185	0.916092
CETN2	593.493	0.364972	0.256031	1.4255	0.154012	0.917074
ENY2	449.151	0.388189	0.272232	1.42595	0.153882	0.917074
NEK6	724.375	0.373078	0.261674	1.42573	0.153945	0.917074
SLC25A47	35.8367	-0.640938	0.449545	-1.42575	0.153941	0.917074
CUL1	2636.55	0.362164	0.25413	1.42511	0.154125	0.917274
ELP3	894.504	0.340375	0.238926	1.4246	0.154272	0.917442
FBXO24	93.7581	-0.532665	0.374016	-1.42418	0.154395	0.917442
MTAP	1334.08	0.36989	0.259768	1.42393	0.154468	0.917442
POU6F1	54.1603	-0.617502	0.433512	-1.42442	0.154325	0.917442
CCAR2	1532.57	-0.343825	0.241612	-1.42305	0.154722	0.91755
OR6N2	64.2305	0.592028	0.415977	1.42322	0.154672	0.91755
VAMP5	350.614	-0.390157	0.27412	-1.42331	0.154647	0.91755
BRPF3	232.152	-0.45953	0.323146	-1.42205	0.155012	0.917608
CFAP20DC	242.327	-0.464973	0.32706	-1.42168	0.15512	0.917608
KCNK6	517.276	-0.470436	0.330805	-1.4221	0.154998	0.917608
PTBP1	3231.39	-0.352072	0.247626	-1.42179	0.155087	0.917608
TLR3	559.701	0.446314	0.313939	1.42166	0.155125	0.917608
CCR5	981.404	0.459463	0.323319	1.42108	0.155293	0.918137
COX7C	2839.04	0.3609	0.254209	1.4197	0.155696	0.918656
PDCD1LG2	2644.92	0.401112	0.282492	1.4199	0.155635	0.918656
STX1B	32.9479	-0.664916	0.468211	-1.42012	0.155572	0.918656
TMBIM4	667.001	0.403005	0.283713	1.42047	0.155471	0.918656
ENSA	1184.24	0.350035	0.246735	1.41867	0.155995	0.918769
HDHD2	358.523	0.412023	0.290441	1.41861	0.156012	0.918769
HYI	131.791	-0.426361	0.300496	-1.41886	0.15594	0.918769
NACC2	18.9416	-0.845006	0.595797	-1.41828	0.156109	0.918769
PNRC2	5150.03	0.39392	0.277708	1.41847	0.156054	0.918769
CRLS1	523.651	0.375054	0.264692	1.41695	0.156499	0.919976
FMNL1	870.338	-0.471092	0.332525	-1.41671	0.156567	0.919976
KMT2E	3568.79	0.362456	0.255831	1.41678	0.156548	0.919976
SRSF5	1321.45	0.347218	0.245171	1.41623	0.156709	0.919976
TRAPPC8	2270.56	0.339134	0.239424	1.41646	0.156642	0.919976
HMCN1	705.441	0.417216	0.295077	1.41393	0.157384	0.922462
MELK	349.852	0.41713	0.294982	1.41408	0.157337	0.922462
PLEKHO2	1108.13	-0.35299	0.249625	-1.41408	0.157339	0.922462
SRSF10	5375.52	0.375127	0.265351	1.4137	0.157449	0.922462
CHIA	309.805	0.427156	0.302239	1.41331	0.157565	0.922679
CCR4	188.529	0.418839	0.296556	1.41234	0.15785	0.923416
COPS8	615.202	0.376744	0.266718	1.41252	0.157797	0.923416
ELF1	4002.5	0.46018	0.325892	1.41206	0.157932	0.923434
DBNL	1602.51	-0.377251	0.267244	-1.41163	0.158059	0.923712
TRAPPC13	737.615	0.409626	0.290259	1.41125	0.158172	0.923911
AGXT	20.0793	-0.935857	0.665786	-1.40564	0.159831	0.923934
ANXA4	420.717	0.446655	0.317434	1.40708	0.159403	0.923934
APC2	98.2378	-0.623282	0.444014	-1.40375	0.160395	0.923934
[truncated: 10,134 more rows]

## Sheet: LOW2HIGH_top-table
ID-REF	baseMean	log2FoldChange	lfcSE	stat	pvalue	padj
ANKRD11	7996.44	-5.70897	0.321827	-17.7392	2.08793e-70	2.51324e-66
RAI1	1873.6	-5.99279	0.38233	-15.6744	2.26431e-55	1.36278e-51
SCAF1	990.025	-4.30582	0.279861	-15.3856	2.04523e-53	8.20614e-50
TNRC18	4203.35	-5.61598	0.376249	-14.9262	2.22484e-50	6.69511e-47
IL33	1293.41	4.53066	0.308701	14.6765	9.11366e-49	2.19402e-45
PLEC	9296.32	-3.90689	0.266621	-14.6533	1.28236e-48	2.57262e-45
MICALL1	615.88	-4.13444	0.282583	-14.6309	1.78502e-48	3.06948e-45
EHBP1L1	4424.79	-4.28988	0.301359	-14.2351	5.54758e-46	8.34703e-43
TRAPPC12	1455.91	-4.46851	0.315019	-14.1849	1.13612e-45	1.5195e-42
COX7C	788.435	4.66393	0.338677	13.771	3.80876e-43	4.58461e-40
GSE1	2056.73	-5.22186	0.379836	-13.7477	5.25934e-43	5.75516e-40
MAD1L1	883.732	-4.53789	0.331368	-13.6944	1.09667e-42	1.10005e-39
SERINC1	1127.62	4.94175	0.362444	13.6345	2.49602e-42	2.31113e-39
LETM1	1692.62	-3.85956	0.284165	-13.5821	5.11292e-42	4.39601e-39
RPS27	4633.31	4.40788	0.325542	13.5401	9.06297e-42	7.27273e-39
PHRF1	2125.43	-3.72628	0.278995	-13.3561	1.09164e-40	8.21251e-38
CHMP5	606.794	5.2549	0.401763	13.0796	4.30611e-39	3.04898e-36
HIC1	1132.44	-4.93673	0.379845	-12.9967	1.27774e-38	8.54453e-36
CCDC88C	1462.07	-3.81923	0.301065	-12.6857	7.09522e-37	4.49501e-34
CFAP46	164.742	-5.25118	0.414395	-12.6719	8.46177e-37	5.09272e-34
NSD2	3102.45	-3.7113	0.293208	-12.6576	1.01567e-36	5.82173e-34
TMEM33	775.425	4.74694	0.378646	12.5366	4.70561e-36	2.57461e-33
CROCC	487.705	-4.34259	0.349765	-12.4158	2.1465e-35	1.12336e-32
SIPA1	2527.55	-3.55853	0.287602	-12.3731	3.65354e-35	1.8324e-32
IFIT5	2101.98	6.03815	0.48991	12.325	6.64315e-35	3.19855e-32
ARL5B	849.809	5.45152	0.44423	12.2718	1.28306e-34	5.72008e-32
FASN	3780.4	-4.26957	0.347874	-12.2733	1.26002e-34	5.72008e-32
SOD3	327.576	-5.41227	0.441298	-12.2644	1.4061e-34	6.04471e-32
CCNT2	765.325	5.00297	0.408088	12.2596	1.49321e-34	6.19786e-32
INTS1	1698.41	-3.88147	0.316837	-12.2507	1.66592e-34	6.50905e-32
SKI	1851.7	-3.73144	0.304603	-12.2502	1.67634e-34	6.50905e-32
USP34	1528.36	3.89849	0.318776	12.2296	2.16036e-34	8.12634e-32
CAPN15	1087.07	-3.28497	0.268678	-12.2264	2.24665e-34	8.19484e-32
ZC3H18	2543.5	-4.91728	0.402914	-12.2043	2.94845e-34	1.04384e-31
BRD1	933.374	-3.49935	0.288259	-12.1396	6.51404e-34	2.24027e-31
XYLT1	682.767	-3.37468	0.279059	-12.0931	1.14903e-33	3.84191e-31
TRPM7	1310.79	4.06444	0.336666	12.0726	1.47423e-33	4.79604e-31
UVSSA	1057.14	-4.19354	0.348359	-12.038	2.2442e-33	7.10879e-31
CACNA1F	108.989	-5.00207	0.416094	-12.0215	2.73983e-33	8.37723e-31
DDX3X	3665.03	4.06562	0.338233	12.0202	2.78383e-33	8.37723e-31
ZFYVE16	898.047	4.78529	0.398397	12.0114	3.09689e-33	9.09202e-31
MMP25	167.144	-4.41536	0.368231	-11.9907	3.97359e-33	1.13881e-30
ARAP1	2048.37	-3.21021	0.268037	-11.9767	4.70603e-33	1.31736e-30
CCDC9	736.019	-3.69396	0.308681	-11.9669	5.29642e-33	1.44893e-30
BLTP1	1703.76	3.72721	0.312283	11.9354	7.74295e-33	2.02737e-30
FBXL19	1197.03	-3.53567	0.296237	-11.9353	7.74768e-33	2.02737e-30
ZNF316	534.496	-3.92802	0.32945	-11.9229	8.98731e-33	2.30171e-30
PRRC2A	2055.96	-3.22449	0.270747	-11.9096	1.05478e-32	2.64507e-30
SH3TC1	1603.05	-3.53397	0.297633	-11.8736	1.62354e-32	3.98827e-30
RXRA	1183.45	-3.67231	0.309525	-11.8644	1.81275e-32	4.36402e-30
KIF21B	2182.74	-3.67386	0.309972	-11.8522	2.09596e-32	4.94687e-30
TBC1D10B	566.514	-3.73625	0.315304	-11.8497	2.16049e-32	5.00113e-30
EPN1	958.035	-3.84539	0.32464	-11.8451	2.28109e-32	5.18065e-30
TGFB1	2594.29	-3.46743	0.292884	-11.8389	2.45622e-32	5.47509e-30
FBRS	880.006	-3.83007	0.323695	-11.8323	2.65624e-32	5.81329e-30
CCDC102A	502.15	-4.379	0.370805	-11.8094	3.48882e-32	7.49909e-30
SART1	1121.94	-4.70675	0.398913	-11.7989	3.95229e-32	8.34626e-30
PRKACB	1470.24	4.66557	0.395662	11.7918	4.30297e-32	8.93014e-30
STT3B	923.646	3.64389	0.309082	11.7894	4.42726e-32	9.03237e-30
CAMSAP1	1229.15	-4.01705	0.342173	-11.7398	7.96482e-32	1.59788e-29
RNF44	759.599	-3.83035	0.326858	-11.7187	1.02235e-31	2.01738e-29
BCL9L	1034.1	-4.02525	0.343953	-11.7029	1.23152e-31	2.39094e-29
MAPK7	753.392	-4.46836	0.381889	-11.7007	1.26478e-31	2.41654e-29
NUMA1	5338.81	-3.23824	0.276827	-11.6977	1.3099e-31	2.46364e-29
NHERF1	920.977	-3.34132	0.286173	-11.6759	1.69314e-31	3.13544e-29
MAZ	948.108	-3.31182	0.283724	-11.6727	1.75796e-31	3.20615e-29
FAAP20	210.191	-4.23046	0.362738	-11.6626	1.98017e-31	3.55751e-29
DAGLA	151.725	-4.36469	0.374939	-11.6411	2.54831e-31	4.51088e-29
PSMA2	1074.78	5.00015	0.429682	11.6368	2.67745e-31	4.6708e-29
ASCC3	925.635	3.71731	0.319675	11.6284	2.95508e-31	5.08148e-29
PALM	489.975	-4.0482	0.348236	-11.6249	3.08059e-31	5.18501e-29
TNRC6C	942.237	-3.76113	0.323558	-11.6243	3.10144e-31	5.18501e-29
SLC38A10	2315.27	-3.31891	0.286811	-11.5718	5.72822e-31	9.44528e-29
CDC42BPG	112.436	-4.88237	0.4227	-11.5504	7.34595e-31	1.19491e-28
ZNF865	168.076	-4.98624	0.431814	-11.5472	7.62801e-31	1.22424e-28
JCHAIN	5033.19	4.05161	0.351363	11.5311	9.19484e-31	1.45629e-28
PSMA1	744.97	4.93015	0.428056	11.5175	1.07653e-30	1.68289e-28
SYNPO	363.712	-4.90105	0.425687	-11.5133	1.13117e-30	1.74563e-28
ZFPM1	144.528	-4.52105	0.392978	-11.5046	1.25084e-30	1.90587e-28
PEG3	232.117	-4.75148	0.4131	-11.502	1.28871e-30	1.93902e-28
MCRIP1	515.124	-3.25865	0.284857	-11.4396	2.65155e-30	3.94034e-28
RICTOR	927.426	3.43352	0.300296	11.4338	2.83368e-30	4.15964e-28
ZC3H4	1025.76	-3.19524	0.279519	-11.4312	2.92111e-30	4.23632e-28
SEC16A	1749.72	-3.55512	0.312765	-11.3668	6.12223e-30	8.77301e-28
IFI44L	3104.84	5.40199	0.47573	11.3552	6.99191e-30	9.90136e-28
USP20	475.719	-3.27314	0.288854	-11.3315	9.16352e-30	1.28257e-27
SBNO1	1264.1	4.00219	0.353361	11.3261	9.74882e-30	1.34881e-27
PRR33	197.36	-4.70673	0.415982	-11.3147	1.10928e-29	1.51732e-27
HCFC1	1170.54	-4.1276	0.365237	-11.3012	1.29508e-29	1.75156e-27
PNPLA2	346.421	-3.90218	0.345464	-11.2955	1.38156e-29	1.84776e-27
PRORP	1238.47	3.85182	0.341662	11.2738	1.76807e-29	2.33871e-27
FANCA	253.738	-3.55193	0.316025	-11.2394	2.61134e-29	3.4166e-27
RPL26	915.422	4.58129	0.407671	11.2377	2.66192e-29	3.44532e-27
SNRPE	382.341	5.09107	0.45345	11.2274	2.99124e-29	3.83038e-27
TCOF1	2326.42	-4.00757	0.356987	-11.2261	3.03692e-29	3.84794e-27
ABCA2	918.199	-3.54901	0.316403	-11.2168	3.37442e-29	4.23103e-27
MIOX	210.509	-3.6268	0.323499	-11.2112	3.59477e-29	4.46086e-27
RESF1	1514.34	3.46509	0.309185	11.2072	3.76063e-29	4.61905e-27
SLC38A2	1802.37	4.06354	0.362836	11.1994	4.10559e-29	4.99182e-27
COPB2	650.342	3.45355	0.308452	11.1964	4.24652e-29	5.11154e-27
NDST1	738.391	-3.76907	0.336686	-11.1946	4.33249e-29	5.16338e-27
CNOT7	537.925	5.46233	0.488474	11.1824	4.97079e-29	5.86602e-27
PPARGC1B	414.163	-4.60674	0.414086	-11.1251	9.47213e-29	1.10695e-26
HNRNPH1	3259.4	3.45873	0.311199	11.1142	1.07016e-28	1.23861e-26
TBL1XR1	679.37	3.75416	0.337983	11.1076	1.15274e-28	1.32148e-26
CLIC2	461.947	4.79362	0.433448	11.0593	1.97658e-28	2.24453e-26
CLPX	423.467	4.02414	0.364114	11.0519	2.14723e-28	2.41553e-26
MARK4	358.113	-3.87966	0.351187	-11.0473	2.2597e-28	2.51852e-26
PPP1R18	2086.94	-3.2437	0.293722	-11.0434	2.35889e-28	2.60495e-26
RBM39	2508.2	3.40213	0.308231	11.0376	2.51597e-28	2.75316e-26
CEP170B	192.283	-4.19452	0.381244	-11.0022	3.72929e-28	4.04409e-26
KHK	624.101	-3.96327	0.360273	-11.0007	3.79033e-28	4.07359e-26
TSSC4	1068.83	-3.37214	0.306584	-10.9991	3.86046e-28	4.11225e-26
CBX6	666.984	-3.64485	0.331497	-10.9951	4.03365e-28	4.25904e-26
LAMA5	538.896	-3.87145	0.352634	-10.9787	4.84059e-28	5.06662e-26
SIPA1L3	386.315	-3.88024	0.353496	-10.9768	4.94267e-28	5.12887e-26
BCL3	291.714	-3.82671	0.348676	-10.975	5.04262e-28	5.18786e-26
SCRIB	525.125	-3.21527	0.293411	-10.9583	6.06587e-28	6.1877e-26
CORO7	1192.11	-3.19504	0.293019	-10.9039	1.10451e-27	1.11723e-25
EHMT1	1644.64	-3.36707	0.309421	-10.8818	1.40726e-27	1.4116e-25
TMED2	502.637	4.87274	0.448273	10.87	1.60143e-27	1.59309e-25
WDR48	507.484	3.69289	0.339817	10.8673	1.65067e-27	1.62862e-25
CYTIP	1653.85	4.18121	0.38494	10.862	1.74935e-27	1.71194e-25
ZNF579	139.027	-4.65509	0.428711	-10.8583	1.82011e-27	1.76683e-25
CHORDC1	882.334	3.92198	0.361481	10.8498	1.99957e-27	1.92551e-25
FAM193A	562.327	-3.6319	0.334973	-10.8424	2.16822e-27	2.07134e-25
ELK4	3610.17	3.3293	0.307285	10.8345	2.36132e-27	2.23805e-25
CRAMP1	1102.22	-4.23633	0.391301	-10.8263	2.58467e-27	2.4306e-25
CAPZA1	1313.05	4.71132	0.435496	10.8183	2.82056e-27	2.63187e-25
NCOR2	1505.72	-3.89302	0.361274	-10.7758	4.47797e-27	4.14626e-25
MAP7D1	1791.27	-3.39102	0.314725	-10.7746	4.53919e-27	4.17086e-25
RGS19	1734.89	-3.11045	0.289512	-10.7437	6.34248e-27	5.78367e-25
COL6A1	9692.84	-4.57534	0.426977	-10.7157	8.59344e-27	7.71934e-25
HSPE1	850.142	5.06899	0.473016	10.7163	8.53321e-27	7.71934e-25
HDAC4	365.774	-3.2432	0.303552	-10.6842	1.20747e-26	1.0687e-24
SARNP	495.801	-4.43293	0.414899	-10.6844	1.20488e-26	1.0687e-24
PRKD3	1091.15	3.36461	0.315279	10.6719	1.37833e-26	1.21102e-24
TFEC	410.357	4.73548	0.44392	10.6674	1.44564e-26	1.26095e-24
HNRNPDL	1106.11	3.02589	0.283733	10.6646	1.49073e-26	1.29093e-24
CCT8	1361.59	3.67638	0.34488	10.6599	1.56796e-26	1.34811e-24
CBFA2T3	220.448	-5.17457	0.486078	-10.6456	1.8289e-26	1.56131e-24
CHURC1	447.664	4.13919	0.389124	10.6372	2.00027e-26	1.69558e-24
ZRANB2	802.827	3.55525	0.335462	10.5981	3.04171e-26	2.56035e-24
AVPR2	152.629	-3.94985	0.372881	-10.5928	3.2185e-26	2.69035e-24
BAHCC1	375.063	-4.44879	0.420332	-10.584	3.53567e-26	2.9297e-24
UBE2O	681.219	-3.67481	0.34722	-10.5835	3.55351e-26	2.9297e-24
RPL30	2474.46	4.48959	0.426823	10.5186	7.09017e-26	5.80574e-24
ASB1	490.447	-3.04715	0.289739	-10.5169	7.22159e-26	5.8734e-24
ARRDC3	1026.28	4.31958	0.411419	10.4992	8.71049e-26	7.03679e-24
AXIN1	763.403	-3.14727	0.299947	-10.4927	9.32893e-26	7.48615e-24
SLC39A10	447.324	4.8775	0.465092	10.4872	9.89449e-26	7.88742e-24
MYBL2	735.575	-3.33462	0.31804	-10.4849	1.01358e-25	7.99109e-24
TMEM30A	641.789	3.4076	0.325008	10.4847	1.01573e-25	7.99109e-24
EIF3M	499.655	3.75295	0.358245	10.4759	1.11425e-25	8.70922e-24
JAG2	126.573	-5.01512	0.479006	-10.4698	1.18843e-25	9.2291e-24
ATP6AP2	466.684	4.5128	0.432199	10.4415	1.60282e-25	1.23674e-23
LMO1	270.802	-4.38404	0.419994	-10.4383	1.65677e-25	1.27023e-23
IL6ST	4297.53	2.86445	0.274578	10.4322	1.76755e-25	1.34658e-23
LAPTM4A	547.915	3.45681	0.331414	10.4305	1.79961e-25	1.36239e-23
RRP1B	1353.39	-2.9937	0.287286	-10.4206	1.99671e-25	1.50215e-23
SAR1A	307.893	4.52729	0.434725	10.4141	2.13704e-25	1.59738e-23
SYNE3	1240.36	-2.76655	0.265668	-10.4136	2.14983e-25	1.59738e-23
SRSF10	1597.83	3.24167	0.311524	10.4058	2.33194e-25	1.72206e-23
COL16A1	885.972	-2.77386	0.266686	-10.4012	2.4477e-25	1.79652e-23
RTRAF	372.28	4.04144	0.390412	10.3517	4.11049e-25	2.99866e-23
EVC	205.216	-3.39084	0.327736	-10.3463	4.35143e-25	3.15531e-23
RGS12	167.506	-3.74801	0.36311	-10.322	5.60615e-25	4.04079e-23
ZFTA	239.254	-3.91949	0.379812	-10.3196	5.74773e-25	4.11818e-23
PCDH1	367.028	-3.65275	0.354376	-10.3076	6.51284e-25	4.63876e-23
ZNF8	478.227	-3.80524	0.369287	-10.3043	6.73888e-25	4.77152e-23
VASN	404.312	-3.86272	0.374961	-10.3017	6.92546e-25	4.87496e-23
COL27A1	580.829	-3.76122	0.365163	-10.3001	7.0381e-25	4.92544e-23
RPL36A	1350.91	3.55068	0.345051	10.2903	7.7927e-25	5.42201e-23
RNPEPL1	746.839	-3.54842	0.344902	-10.2882	7.96492e-25	5.50999e-23
COL18A1	8207.07	-4.22232	0.411021	-10.2728	9.34918e-25	6.43063e-23
C5AR2	466.71	-3.78918	0.369459	-10.256	1.11184e-24	7.60413e-23
ZNF385A	214.283	-4.21941	0.412465	-10.2297	1.45909e-24	9.92263e-23
MYBBP1A	1537.47	-3.39913	0.332345	-10.2277	1.48983e-24	1.00748e-22
ADRA2A	270.759	-3.12993	0.306109	-10.2249	1.53446e-24	1.03186e-22
EXOC3L2	149.228	-3.76958	0.369029	-10.2149	1.70118e-24	1.13762e-22
ACADM	464.75	4.54543	0.445504	10.2029	1.92478e-24	1.28003e-22
HR	77.3539	-5.55238	0.544545	-10.1964	2.05801e-24	1.36112e-22
TIAL1	575.67	3.21625	0.315735	10.1866	2.27671e-24	1.49753e-22
SPECC1	533.174	-3.65953	0.359321	-10.1846	2.32424e-24	1.52048e-22
BCL2A1	388.913	4.8526	0.476975	10.1737	2.59851e-24	1.69072e-22
IKZF2	1143.56	3.00148	0.295148	10.1694	2.71563e-24	1.75742e-22
FHIP1B	498.712	-3.32633	0.327689	-10.1509	3.28466e-24	2.1143e-22
LSP1	5715.95	-3.83582	0.378353	-10.1382	3.73898e-24	2.39394e-22
CALCRL	416.616	4.63073	0.457648	10.1185	4.57219e-24	2.91193e-22
RAB1A	396.886	3.79214	0.375973	10.0862	6.35717e-24	4.02743e-22
KLHL28	493.756	3.80913	0.377685	10.0855	6.40681e-24	4.03763e-22
SOX18	162.885	-3.90133	0.387137	-10.0774	6.95538e-24	4.36051e-22
CUL4B	570.78	3.85225	0.382668	10.0668	7.74255e-24	4.82886e-22
ETNK1	773.29	3.51202	0.34896	10.0643	7.94833e-24	4.93165e-22
PLEKHF1	533.124	-3.13582	0.312022	-10.05	9.18677e-24	5.67083e-22
TRIM66	194.423	-4.68388	0.466607	-10.0382	1.03576e-23	6.36096e-22
RENBP	520.043	-3.52352	0.351552	-10.0228	1.21086e-23	7.39852e-22
ARHGAP15	1024.21	4.40591	0.439774	10.0186	1.26317e-23	7.67916e-22
LIN7C	451.533	4.54558	0.45394	10.0136	1.32834e-23	8.03478e-22
TBCD	1516.47	-2.80772	0.28131	-9.9809	1.84792e-23	1.11217e-21
CDC42	1999.83	3.92361	0.393214	9.97831	1.89669e-23	1.13584e-21
HGS	1210.45	-2.95019	0.295841	-9.97219	2.01738e-23	1.20214e-21
ANKMY2	474.343	3.8048	0.381659	9.9691	2.08114e-23	1.23402e-21
ZC3H3	398.476	-3.33701	0.334858	-9.96546	2.1588e-23	1.2738e-21
MBNL1	3054.47	3.58453	0.359766	9.96351	2.2016e-23	1.29271e-21
IFIT1	9498.33	5.99672	0.602227	9.95757	2.33702e-23	1.36557e-21
ATP8	281.683	-4.29812	0.431871	-9.95233	2.46355e-23	1.42566e-21
SPEF1	123.945	-4.01727	0.403643	-9.95254	2.45829e-23	1.42566e-21
FABP4	264.092	4.65704	0.468322	9.94408	2.67632e-23	1.53404e-21
KIF26A	414.403	-4.07413	0.409702	-9.94412	2.67523e-23	1.53404e-21
MYH14	92.3712	-4.94979	0.497905	-9.94123	2.75396e-23	1.57106e-21
ZFHX2	137.275	-4.39584	0.442575	-9.9324	3.00927e-23	1.70861e-21
SH2B2	372.094	-3.2162	0.32409	-9.9238	3.28033e-23	1.85377e-21
PSMC6	592.652	4.07101	0.410569	9.91553	3.5636e-23	2.00444e-21
PHC3	880.969	3.18949	0.321767	9.91243	3.67594e-23	2.05801e-21
LRPPRC	1345.03	3.88426	0.392187	9.90409	3.99576e-23	2.22671e-21
RABL6	1290.35	-3.6802	0.371853	-9.89693	4.29258e-23	2.38109e-21
FBXL5	683.976	3.15723	0.319191	9.89135	4.53861e-23	2.50602e-21
CCDC97	495.771	-3.2184	0.3255	-9.88757	4.71342e-23	2.59066e-21
COL6A2	6354.19	-4.49547	0.4549	-9.88231	4.96727e-23	2.71777e-21
PASK	630.661	-3.08987	0.312816	-9.8776	5.20652e-23	2.83579e-21
CD164	483.179	3.75413	0.380135	9.87579	5.3015e-23	2.87451e-21
SIX5	208.691	-3.67909	0.372564	-9.87505	5.34044e-23	2.88264e-21
CAND1	921.069	3.32759	0.337424	9.86177	6.09644e-23	3.27602e-21
DHX15	1392.9	3.72585	0.377874	9.86004	6.2025e-23	3.3182e-21
PRR11	1558.35	-5.50514	0.558389	-9.85895	6.27003e-23	3.33948e-21
FGFR1OP2	301.677	3.79519	0.385461	9.84585	7.14308e-23	3.78772e-21
LENG8	2031.95	-3.46745	0.35225	-9.84372	7.29609e-23	3.85189e-21
SEPTIN9	2927.39	-3.23776	0.329078	-9.83887	7.65667e-23	4.0246e-21
SOCS4	453.6	3.99657	0.406371	9.83479	7.97354e-23	4.17294e-21
DNAJA1	2053.7	4.36269	0.443832	9.8296	8.39518e-23	4.37458e-21
CDC27	545.989	3.66763	0.373343	9.82377	8.89516e-23	4.61513e-21
EXD3	349.185	-3.58208	0.364997	-9.814	9.80062e-23	5.06309e-21
TSPAN3	710.936	3.20748	0.326854	9.81318	9.88006e-23	5.08232e-21
GAK	1168.8	-2.86231	0.292299	-9.79239	1.21387e-22	6.21759e-21
MEF2D	1057.85	-3.3499	0.342371	-9.7844	1.31376e-22	6.67247e-21
XRCC3	148.632	-3.65856	0.373918	-9.78441	1.31365e-22	6.67247e-21
PSD2	118.861	-4.8664	0.497995	-9.77199	1.48508e-22	7.51089e-21
TLNRD1	772.678	-2.91207	0.298033	-9.77096	1.50018e-22	7.55552e-21
SOGA1	477.745	-3.98754	0.40825	-9.7674	1.55383e-22	7.79309e-21
ATN1	650.497	-4.58676	0.469792	-9.76338	1.61671e-22	8.07484e-21
PCSK1N	71.3023	-5.56305	0.56984	-9.76249	1.63101e-22	8.11261e-21
ABI1	578.215	3.5574	0.364765	9.7526	1.79808e-22	8.90678e-21
CEPT1	457.521	3.88752	0.398957	9.74421	1.95293e-22	9.6342e-21
MED13	2297.26	2.90037	0.297901	9.73602	2.11682e-22	1.04001e-20
HDGF	2042.04	-3.96524	0.407378	-9.73357	2.16855e-22	1.06109e-20
HIGD1A	305.199	5.03938	0.518733	9.71479	2.6079e-22	1.2709e-20
PIEZO1	1244.05	-3.37152	0.347085	-9.71382	2.63279e-22	1.27786e-20
BCL11B	751.312	-3.78757	0.389997	-9.71179	2.68569e-22	1.2983e-20
PPP6R1	2104.37	-2.73419	0.281662	-9.70736	2.80515e-22	1.35062e-20
ZNF831	740.19	-3.0524	0.314516	-9.70507	2.86875e-22	1.37574e-20
COL22A1	268.593	-4.62733	0.47699	-9.70109	2.98287e-22	1.41981e-20
HMGXB3	1355.81	-3.01166	0.310447	-9.70105	2.98423e-22	1.41981e-20
STK25	1343.95	-2.99487	0.309264	-9.68385	3.53159e-22	1.67361e-20
OSBPL5	159.573	-3.9605	0.409641	-9.66823	4.1144e-22	1.94216e-20
SKP1	782.51	3.16712	0.327688	9.66506	4.24387e-22	1.99545e-20
SPINDOC	290.236	-3.19774	0.331103	-9.65785	4.55317e-22	2.13255e-20
ADD3	1169.51	3.18781	0.33024	9.65303	4.77264e-22	2.22668e-20
EFHD2	1231.85	-2.60411	0.269796	-9.65215	4.81362e-22	2.23712e-20
LNPEP	2100.95	3.64936	0.37852	9.64113	5.35933e-22	2.48116e-20
SHB	332.786	-3.74682	0.388683	-9.6398	5.42956e-22	2.50405e-20
BRD3	909.55	-2.91154	0.30222	-9.63383	5.75421e-22	2.64364e-20
EIF3E	2666.38	4.83353	0.501745	9.63344	5.7762e-22	2.64365e-20
SARAF	464.469	4.06413	0.422235	9.62528	6.25378e-22	2.85139e-20
SKIL	397.456	3.89179	0.405067	9.60778	7.41275e-22	3.36707e-20
ATG2A	607.974	-3.29657	0.343286	-9.60299	7.76561e-22	3.51408e-20
MAP3K19	231.85	-4.02392	0.419234	-9.59827	8.12955e-22	3.66499e-20
EFR3A	713.905	2.9557	0.30816	9.59144	8.6865e-22	3.90147e-20
CD69	516.878	4.41122	0.45998	9.59001	8.80791e-22	3.9413e-20
ZNF444	242.619	-3.10532	0.32433	-9.57456	1.0229e-21	4.56022e-20
ACTR10	415.496	3.12024	0.326099	9.5684	1.08574e-21	4.82251e-20
FURIN	863.552	-3.02712	0.316524	-9.56362	1.13703e-21	5.00423e-20
USP16	339.114	3.92941	0.410854	9.56401	1.13285e-21	5.00423e-20
ZBTB46	277.29	-3.36238	0.351587	-9.56343	1.13912e-21	5.00423e-20
FOXK1	730.372	-2.91026	0.304448	-9.55914	1.18738e-21	5.19727e-20
SIVA1	547.155	-3.13062	0.327607	-9.55602	1.22378e-21	5.33717e-20
KLHL24	829.972	3.9827	0.417156	9.54727	1.33162e-21	5.78652e-20
STAT2	1091.57	3.49925	0.366601	9.5451	1.3597e-21	5.88732e-20
SNORA12	265.938	6.65291	0.697062	9.54421	1.37148e-21	5.91704e-20
SURF6	1312.96	-3.47459	0.364792	-9.52484	1.6529e-21	7.1057e-20
PPP1R9B	4234.77	-2.51311	0.263911	-9.52258	1.68925e-21	7.23614e-20
ERP44	351.724	3.39147	0.356553	9.51182	1.87361e-21	7.9974e-20
DNAJC13	1032.87	3.40018	0.358163	9.49338	2.23653e-21	9.47925e-20
RIN3	557.935	-3.28452	0.345971	-9.49363	2.23117e-21	9.47925e-20
PCYT2	436.514	-3.33302	0.3512	-9.4904	2.30155e-21	9.72063e-20
DNMT3A	1256.85	-2.80365	0.295432	-9.49001	2.31017e-21	9.72292e-20
SNRPG	230.689	4.16261	0.438706	9.48837	2.3467e-21	9.84224e-20
CTH	1903.88	-6.0646	0.6392	-9.4878	2.35967e-21	9.86226e-20
USP15	1274.91	4.06515	0.428495	9.48704	2.37694e-21	9.90008e-20
EIF2S1	323.169	3.36847	0.355273	9.48137	2.50968e-21	1.04169e-19
PIK3C2A	642.17	3.0286	0.31964	9.47504	2.66657e-21	1.09923e-19
SZT2	815.317	-3.48634	0.367936	-9.47539	2.65772e-21	1.09923e-19
TOM1L2	361.327	-3.58303	0.378308	-9.47118	2.76699e-21	1.13673e-19
PRPF39	398.475	3.51724	0.371991	9.4552	3.22408e-21	1.32001e-19
FAM111B	524.15	4.70878	0.498146	9.4526	3.30503e-21	1.34856e-19
RAD21	1435.24	2.95916	0.313113	9.45078	3.3633e-21	1.3677e-19
TNFSF14	1137.32	-6.11949	0.648194	-9.44083	3.6984e-21	1.49891e-19
CXCR4	614.777	4.6906	0.496871	9.44029	3.71753e-21	1.50161e-19
MSMO1	236.689	4.01105	0.425112	9.43527	3.90004e-21	1.57006e-19
BLZF1	219.125	4.7932	0.508211	9.43151	4.04219e-21	1.62186e-19
FUCA2	329.395	3.42737	0.363562	9.42719	4.21204e-21	1.6844e-19
AGPS	495.426	3.05471	0.324192	9.42254	4.40292e-21	1.7549e-19
APPBP2	529.407	3.45903	0.367512	9.41202	4.86699e-21	1.93346e-19
BIRC3	5481.5	4.44275	0.472105	9.41051	4.93722e-21	1.95491e-19
JMJD1C	1345.73	3.02375	0.321352	9.40945	4.98718e-21	1.96822e-19
HDAC7	1343.55	-3.21454	0.341687	-9.40785	5.064e-21	1.99201e-19
DDX1	627.478	3.20666	0.341074	9.40165	5.37118e-21	2.10596e-19
CD48	1033.38	3.81769	0.406127	9.40023	5.44424e-21	2.12767e-19
AKAP17A	5006.42	-3.71752	0.39564	-9.39621	5.65636e-21	2.20342e-19
ITPK1	543.821	-2.68484	0.286086	-9.38475	6.30629e-21	2.44867e-19
USP4	468.617	-3.90899	0.416897	-9.3764	6.82635e-21	2.64208e-19
CSE1L	840.298	3.4676	0.369937	9.37348	7.01776e-21	2.70746e-19
TRAT1	601.638	4.80195	0.512427	9.37101	7.18443e-21	2.76291e-19
RAB11FIP5	307.581	-3.36125	0.359303	-9.35492	8.36658e-21	3.20728e-19
NF1	724.687	2.70953	0.289742	9.35152	8.63963e-21	3.30144e-19
HAT1	279.047	3.81302	0.407968	9.34635	9.07223e-21	3.45577e-19
IFIH1	2787.08	4.84861	0.519016	9.34193	9.45945e-21	3.59191e-19
DCP2	1214.21	3.10659	0.332634	9.33936	9.69197e-21	3.66863e-19
YWHAZ	2959.63	3.49437	0.374708	9.3256	1.1036e-20	4.16429e-19
PUM2	1270.31	2.62266	0.281296	9.3235	1.12559e-20	4.23399e-19
NHERF2	370.362	-2.81928	0.302656	-9.31514	1.21792e-20	4.56699e-19
PCNX3	871.695	-3.30571	0.355162	-9.3076	1.3075e-20	4.8877e-19
RAB11FIP3	342.515	-3.44394	0.370354	-9.29904	1.41718e-20	5.2813e-19
SREBF1	411.236	-3.96475	0.42646	-9.29688	1.44621e-20	5.37286e-19
UFL1	243.14	3.78348	0.407209	9.29123	1.52509e-20	5.64848e-19
WDR76	369.366	3.76694	0.405918	9.28005	1.69406e-20	6.25501e-19
PHF3	948.556	2.8665	0.309122	9.27305	1.80897e-20	6.65889e-19
DMTF1	402.664	3.15633	0.34044	9.27131	1.8387e-20	6.7477e-19
COPS4	397.752	3.72893	0.402255	9.27008	1.86013e-20	6.80558e-19
HSPH1	1114.2	2.70441	0.291778	9.2687	1.88421e-20	6.87281e-19
GCA	228.424	6.01483	0.64903	9.26741	1.90718e-20	6.93558e-19
SRCIN1	134.311	-4.54932	0.491429	-9.25734	2.09589e-20	7.59888e-19
LDHA	926.998	3.13384	0.338665	9.25351	2.17241e-20	7.85266e-19
MRPS2	296.931	-2.80909	0.303808	-9.24626	2.32492e-20	8.37875e-19
PLEKHB2	809.626	3.2232	0.34862	9.24559	2.33957e-20	8.40639e-19
COL5A1	5950.05	-4.77799	0.516899	-9.24356	2.38432e-20	8.54169e-19
SBF1	3354.63	-3.03679	0.328719	-9.23824	2.50576e-20	8.9501e-19
C17orf78	143.823	-6.85065	0.741748	-9.23581	2.56339e-20	9.12885e-19
FAM83G	102.786	-4.76906	0.516425	-9.23475	2.58901e-20	9.1929e-19
KMT2B	953.402	-3.07328	0.333091	-9.22656	2.79458e-20	9.89365e-19
LY96	222.621	5.27744	0.572094	9.22478	2.84143e-20	1.00007e-18
MOB1A	2225.76	4.34968	0.471522	9.22478	2.84133e-20	1.00007e-18
ARPC3	984.646	3.48332	0.377646	9.22376	2.86873e-20	1.00673e-18
TMEM201	177.803	-3.20256	0.347281	-9.2218	2.92145e-20	1.02225e-18
ARHGDIA	1801.75	-2.92029	0.316766	-9.21906	2.99715e-20	1.0457e-18
MAP3K10	368.542	-3.08576	0.334737	-9.21846	3.01397e-20	1.04853e-18
ITCH	462.522	3.76143	0.408047	9.21813	3.02333e-20	1.04876e-18
ARFIP1	442.899	4.18006	0.453481	9.21771	3.03508e-20	1.04981e-18
ZBED5	361.854	3.42374	0.371478	9.21656	3.06793e-20	1.05813e-18
NCKAP5L	245.51	-3.88631	0.42197	-9.20992	3.26361e-20	1.1224e-18
LMTK3	62.2778	-5.74889	0.62478	-9.20147	3.53082e-20	1.21084e-18
RARA	440.659	-3.15341	0.342721	-9.20109	3.54329e-20	1.21166e-18
CCT4	1597.54	2.71051	0.294647	9.19919	3.60654e-20	1.2298e-18
SHPRH	395.871	3.05249	0.331833	9.19886	3.61761e-20	1.23009e-18
PRRC2B	4829.93	-3.4732	0.377955	-9.18946	3.94815e-20	1.3387e-18
FOXP4	408.622	-4.25184	0.462764	-9.18792	4.00519e-20	1.35423e-18
DPM1	337.251	3.43546	0.373938	9.18725	4.03024e-20	1.35888e-18
SH2D3C	900.685	-2.62677	0.285948	-9.18618	4.07052e-20	1.36863e-18
IDE	429.286	3.2978	0.359038	9.18511	4.11098e-20	1.37455e-18
MORC3	1563.93	5.26982	0.573721	9.18534	4.10241e-20	1.37455e-18
TNK2	741.895	-2.77065	0.301692	-9.18372	4.16447e-20	1.38858e-18
COX7A2	330.397	4.46893	0.486697	9.18217	4.22482e-20	1.40481e-18
PIDD1	162.748	-3.58009	0.39002	-9.17923	4.34197e-20	1.43815e-18
ZYG11B	393.641	3.53431	0.385041	9.17905	4.34899e-20	1.43815e-18
SLC4A2	719.592	-2.85762	0.311384	-9.17718	4.42531e-20	1.45938e-18
INCENP	817.044	-3.77551	0.411431	-9.17654	4.45184e-20	1.46412e-18
ZNF598	439.582	-2.72869	0.297498	-9.17212	4.63824e-20	1.52127e-18
NUP155	403.491	3.33397	0.363533	9.17102	4.68553e-20	1.5326e-18
PELP1	586.297	-2.95932	0.322733	-9.16956	4.74965e-20	1.54937e-18
USP25	1122.98	2.89486	0.315849	9.16534	4.93933e-20	1.60688e-18
SLX4	602.952	-3.07057	0.335294	-9.15782	5.29565e-20	1.71816e-18
PTP4A3	212.923	-3.80495	0.415515	-9.15718	5.32693e-20	1.72366e-18
CROCC2	72.279	-6.59828	0.720614	-9.15646	5.36268e-20	1.73058e-18
NOP53	2446.81	-2.91911	0.318823	-9.1559	5.39053e-20	1.73491e-18
KBTBD8	657.278	4.16097	0.454956	9.14588	5.91449e-20	1.89847e-18
EIF4E	373.691	3.07845	0.336875	9.13827	6.34586e-20	2.03152e-18
CACTIN	552.12	-2.72067	0.298252	-9.12208	7.36946e-20	2.35295e-18
XPO1	2200.23	2.85772	0.313407	9.11825	7.63506e-20	2.4313e-18
MAST3	851.533	-2.79554	0.306775	-9.11269	8.0361e-20	2.55226e-18
FMR1	433.011	3.40098	0.373978	9.09407	9.54026e-20	3.022e-18
CIC	1248.57	-3.48288	0.383143	-9.09027	9.87907e-20	3.12111e-18
TOPORS	337.062	4.19057	0.461156	9.08709	1.01724e-19	3.20536e-18
ZNF783	154.47	-3.39971	0.37453	-9.07726	1.11338e-19	3.49914e-18
SUN1	826.642	-2.8038	0.309273	-9.06575	1.23745e-19	3.87894e-18
KIF18B	189.879	-3.10551	0.342726	-9.06119	1.29032e-19	4.03417e-18
PPL	88.8002	-4.7067	0.519702	-9.05654	1.34657e-19	4.19914e-18
COPS2	708.784	2.97046	0.328059	9.05465	1.37002e-19	4.25553e-18
SOX8	87.9417	-3.99557	0.441279	-9.05452	1.37172e-19	4.25553e-18
PRDX1	1435.29	3.89129	0.429862	9.05243	1.39824e-19	4.32663e-18
RFC1	779.091	2.69756	0.298083	9.04972	1.4334e-19	4.42407e-18
FUNDC1	1492.3	4.92467	0.544263	9.04832	1.45179e-19	4.46936e-18
MTCL1	105.083	-3.6332	0.401577	-9.04733	1.4651e-19	4.49882e-18
SHKBP1	500.387	-2.88081	0.318435	-9.04678	1.47252e-19	4.51009e-18
SLC30A1	246.778	3.95677	0.437412	9.04586	1.4849e-19	4.53649e-18
EEIG1	1276.79	-2.71819	0.300625	-9.04182	1.54091e-19	4.69568e-18
WDR36	377.955	3.54215	0.392044	9.0351	1.63852e-19	4.98052e-18
HMGA1	606.563	-2.91332	0.322594	-9.03092	1.70237e-19	5.16158e-18
GPBP1	1152.31	3.68652	0.408421	9.02628	1.77615e-19	5.37173e-18
PAFAH1B2	439.688	2.87988	0.31913	9.02417	1.81067e-19	5.46242e-18
CLASRP	382.893	-2.60097	0.288425	-9.01785	1.91821e-19	5.77236e-18
WSB1	1521.8	2.82806	0.313652	9.01655	1.94113e-19	5.82678e-18
UBLCP1	354.2	4.19849	0.465699	9.01546	1.96042e-19	5.87005e-18
RALGAPA1	420.771	2.92785	0.324959	9.00992	2.06202e-19	6.15893e-18
ZNF322	379.742	3.21833	0.357675	8.99792	2.30035e-19	6.85378e-18
ARFGEF1	895.654	3.02434	0.336174	8.99635	2.33348e-19	6.93533e-18
SF3B2	3430.22	-2.93622	0.326562	-8.9913	2.44327e-19	7.24374e-18
JRK	239.478	-2.94135	0.32718	-8.99	2.47223e-19	7.3116e-18
MICALL2	671.898	-2.88878	0.321384	-8.98857	2.50458e-19	7.38912e-18
ORC4	270.102	3.66525	0.407942	8.98473	2.59374e-19	7.63346e-18
CALM2	1512.08	3.36293	0.374417	8.98176	2.66465e-19	7.82303e-18
RAB20	354.744	-3.06832	0.341895	-8.97444	2.84787e-19	8.34057e-18
SOS2	233.4	-3.31486	0.369419	-8.97317	2.88089e-19	8.41682e-18
YTHDC2	460.773	3.19974	0.356848	8.96668	3.05578e-19	8.90617e-18
NELFA	566.163	-2.5891	0.28879	-8.96535	3.09311e-19	8.99318e-18
CRTC2	178.315	-3.22032	0.359218	-8.96479	3.10872e-19	9.01679e-18
PSMA5	548.825	4.39677	0.490482	8.96419	3.12572e-19	9.04429e-18
LRRK2	1280.38	3.13037	0.349306	8.96169	3.19733e-19	9.22931e-18
TMEM156	866.721	4.30902	0.481103	8.95654	3.35037e-19	9.64794e-18
ZNF638	1144.16	2.58605	0.28888	8.95199	3.4913e-19	1.00298e-17
MEGF6	160.563	-3.84392	0.429442	-8.95097	3.52373e-19	1.00988e-17
RNASE4	423.412	3.13527	0.350406	8.94752	3.63567e-19	1.03949e-17
LIPA	1746.42	4.01425	0.448764	8.94511	3.7157e-19	1.05985e-17
SNX14	546.72	2.96318	0.331314	8.94371	3.76324e-19	1.07088e-17
IFFO1	469.492	-2.60078	0.291297	-8.92828	4.32679e-19	1.22834e-17
EME2	352.008	-2.72476	0.305302	-8.92481	4.46481e-19	1.26454e-17
FAM53A	201.256	-3.23688	0.363218	-8.91167	5.02677e-19	1.42036e-17
UCP2	465.649	-3.37989	0.37935	-8.90969	5.11739e-19	1.44258e-17
DOP1A	456.614	2.87515	0.322916	8.90372	5.40075e-19	1.5189e-17
CKAP4	947.988	-3.20376	0.360051	-8.89806	5.68313e-19	1.59459e-17
CDT1	273.69	-2.94486	0.331115	-8.89376	5.90748e-19	1.65368e-17
RPTOR	601.427	-2.82901	0.318182	-8.89117	6.04713e-19	1.68885e-17
ARF4	656.489	3.03625	0.341616	8.88788	6.22857e-19	1.7275e-17
PPP6C	301.313	3.75792	0.422808	8.88801	6.22122e-19	1.7275e-17
TBC1D23	398.395	3.17112	0.356781	8.88815	6.21367e-19	1.7275e-17
CALCOCO1	470.109	-2.82251	0.317616	-8.88656	6.30313e-19	1.74416e-17
SRL	93.2712	-4.43325	0.499164	-8.88134	6.606e-19	1.82377e-17
LRRC47	801.719	-2.85764	0.321844	-8.87895	6.74957e-19	1.85914e-17
FANCE	258.646	-3.37638	0.38033	-8.87751	6.83713e-19	1.87896e-17
CCNG1	1230.64	2.59492	0.292836	8.86135	7.90508e-19	2.1675e-17
AIDA	387.428	2.99612	0.3383	8.85639	8.26486e-19	2.261e-17
MARCHF7	641.271	3.15939	0.35723	8.84415	9.22264e-19	2.5116e-17
TSPAN13	330.04	3.31527	0.374848	8.84429	9.21137e-19	2.5116e-17
LIG1	585.309	-2.46067	0.278283	-8.8423	9.37655e-19	2.54775e-17
GFPT1	599.392	2.80984	0.317949	8.83741	9.79654e-19	2.65588e-17
MAP3K2	480.556	3.24317	0.367039	8.83604	9.91714e-19	2.68253e-17
EHD1	1383.9	-2.66064	0.3013	-8.83053	1.04179e-18	2.81166e-17
GALNT1	1110	3.38914	0.384142	8.82262	1.11814e-18	3.01097e-17
AKNA	1934.05	-2.55116	0.289194	-8.8216	1.12837e-18	3.03175e-17
GYG1	268.769	3.46031	0.392684	8.81197	1.2297e-18	3.29663e-17
TEDC1	294.664	-3.2012	0.363481	-8.80708	1.28449e-18	3.43586e-17
SEC22B	394.559	3.35671	0.381174	8.80623	1.29427e-18	3.45436e-17
DUSP8	84.0439	-4.5198	0.513443	-8.80292	1.333e-18	3.54985e-17
ACTR3	3010.12	2.95669	0.335918	8.80183	1.34604e-18	3.5734e-17
ZC3H14	633.16	2.99768	0.34058	8.80168	1.34778e-18	3.5734e-17
AFAP1	522.875	-2.96282	0.336808	-8.79679	1.4079e-18	3.72459e-17
ZNF672	1328.03	-3.58738	0.407961	-8.79343	1.45057e-18	3.82907e-17
ADAL	1063.42	-3.52902	0.401471	-8.79022	1.49263e-18	3.93145e-17
P2RY10	293.714	3.77577	0.429607	8.78889	1.51048e-18	3.9698e-17
GRIPAP1	874.73	-2.4338	0.277022	-8.78559	1.55545e-18	4.07908e-17
TGFBR1	572.224	3.53576	0.402602	8.78227	1.60212e-18	4.19234e-17
EPS8L1	63.7235	-4.7788	0.544381	-8.77841	1.65808e-18	4.32936e-17
CCDC57	138.017	-4.36486	0.497263	-8.77776	1.66766e-18	4.34494e-17
ICOS	641.265	3.99224	0.455067	8.77285	1.742e-18	4.52882e-17
GRK2	2483.46	-2.33625	0.266613	-8.7627	1.90627e-18	4.93608e-17
PNRC2	1559.77	3.04892	0.347954	8.76242	1.91095e-18	4.93608e-17
ZDHHC17	301.444	3.36158	0.383631	8.76253	1.90911e-18	4.93608e-17
TES	391.524	3.26485	0.372628	8.76168	1.92363e-18	4.95819e-17
IVNS1ABP	715.841	3.02471	0.345441	8.75608	2.02163e-18	5.19965e-17
CREG1	425.189	4.59128	0.524482	8.75393	2.06056e-18	5.28847e-17
HTATSF1	1658.43	-4.10683	0.469446	-8.74825	2.16679e-18	5.54929e-17
URGCP	417.622	-2.95163	0.337571	-8.74371	2.25582e-18	5.76505e-17
TCEA2	389.744	-3.02228	0.345955	-8.73605	2.41407e-18	6.15638e-17
CUX1	756.784	-2.82175	0.323012	-8.73575	2.42055e-18	6.15986e-17
UBR1	1025.92	2.59926	0.297554	8.73542	2.42749e-18	6.16451e-17
HLTF	689.619	3.32927	0.381507	8.72663	2.62363e-18	6.64855e-17
FRMD8	735.188	-2.36267	0.270797	-8.72488	2.66462e-18	6.73824e-17
ITGB4	487.126	-3.44039	0.394353	-8.72413	2.68228e-18	6.76868e-17
SNAPC4	856.568	-3.27223	0.375391	-8.71684	2.86075e-18	7.20395e-17
CELSR2	173.165	-4.2261	0.485017	-8.71331	2.9513e-18	7.41645e-17
KLHDC4	1035.28	-2.54007	0.291714	-8.70741	3.1089e-18	7.79622e-17
CHST1	119.335	-3.736	0.429514	-8.69819	3.37228e-18	8.43911e-17
FUBP1	1062.51	2.76692	0.318117	8.6978	3.3837e-18	8.45013e-17
GMFB	350.427	3.69192	0.424513	8.69685	3.41235e-18	8.50403e-17
MIDN	569.675	-2.95937	0.340442	-8.69271	3.53879e-18	8.80092e-17
COX6A1	609.559	4.34477	0.500113	8.68758	3.70256e-18	9.18921e-17
SP2	118.577	-3.46685	0.399205	-8.68437	3.8084e-18	9.43244e-17
IL17RA	929.073	-2.84118	0.327298	-8.68072	3.93288e-18	9.72077e-17
CEP131	148.692	-3.69112	0.425349	-8.67786	4.03295e-18	9.94767e-17
RNF187	562.773	-2.56339	0.295579	-8.67244	4.22946e-18	1.0411e-16
DRAM2	594.911	3.88735	0.448317	8.67099	4.28385e-18	1.05234e-16
POSTN	1994.3	3.34957	0.386504	8.66632	4.46302e-18	1.09412e-16
SUN2	1700.46	-2.53446	0.292506	-8.66463	4.52968e-18	1.10821e-16
TNFAIP8	559.467	2.81631	0.32518	8.66076	4.6861e-18	1.14415e-16
CYP2R1	320.27	-3.61002	0.416943	-8.65833	4.7874e-18	1.16652e-16
APPL1	371.16	3.05505	0.35286	8.65798	4.80181e-18	1.16767e-16
ZNF280D	324.16	3.21405	0.371317	8.6558	4.89477e-18	1.18787e-16
UQCR10	237.332	3.53972	0.409126	8.6519	5.06473e-18	1.22664e-16
MNT	276.166	-3.48549	0.402881	-8.6514	5.08716e-18	1.22738e-16
SEC61B	361.357	3.3096	0.382562	8.65115	5.09836e-18	1.22738e-16
ZBTB41	329.368	2.98421	0.344948	8.65119	5.09658e-18	1.22738e-16
DNAJC10	1004	3.24065	0.374673	8.64927	5.18308e-18	1.24528e-16
PPARD	398.891	-3.15154	0.364482	-8.64664	5.30395e-18	1.27178e-16
HMCN2	503.729	-3.73719	0.432365	-8.6436	5.44689e-18	1.30162e-16
PCYOX1	413.115	3.78862	0.438318	8.64353	5.45002e-18	1.30162e-16
RDH11	284.041	3.273	0.37901	8.63566	5.83872e-18	1.3917e-16
GRAMD4	501.37	-3.04921	0.353276	-8.63124	6.06907e-18	1.44374e-16
DDX5	7781.18	3.1818	0.368664	8.63062	6.10205e-18	1.44873e-16
TOLLIP	741.2	-2.41554	0.279925	-8.62922	6.17713e-18	1.46366e-16
HADHB	684.192	2.87615	0.333338	8.62835	6.22427e-18	1.47194e-16
RAN	1827.11	3.70861	0.430209	8.62048	6.66728e-18	1.57361e-16
LARP4	577.884	2.81298	0.326578	8.6135	7.08653e-18	1.66929e-16
GNA13	1282.74	3.47551	0.403509	8.61321	7.10409e-18	1.67016e-16
PAK2	779.75	2.86326	0.332568	8.60956	7.33444e-18	1.72095e-16
ADH5	500.09	3.56696	0.414468	8.60611	7.55844e-18	1.77006e-16
ATP5MK	208.494	4.18329	0.486112	8.6056	7.59195e-18	1.77445e-16
IFNGR1	564.455	2.85639	0.332091	8.60122	7.88699e-18	1.83984e-16
AHI1	659.811	3.10279	0.361048	8.59386	8.40945e-18	1.95792e-16
ABR	2628.51	-2.43715	0.283689	-8.59095	8.62541e-18	2.00432e-16
MIER1	964.137	3.39821	0.395749	8.58679	8.94327e-18	2.07418e-16
NAV1	408.472	-3.6485	0.425123	-8.58223	9.30553e-18	2.15405e-16
VTA1	277.324	3.20986	0.374181	8.57836	9.62348e-18	2.22337e-16
CCT6A	1024.93	4.19288	0.488792	8.57805	9.64937e-18	2.22508e-16
BCAM	480.492	-3.79983	0.443103	-8.57551	9.86477e-18	2.27041e-16
PRR7	50.6325	-6.67244	0.779124	-8.56403	1.08989e-17	2.50362e-16
CXXC5	363.966	-2.88829	0.337379	-8.56097	1.11919e-17	2.56604e-16
SLC25A22	219.98	-2.69043	0.314462	-8.55567	1.17188e-17	2.68173e-16
VIRMA	751.62	2.92944	0.342439	8.55464	1.18232e-17	2.7005e-16
SCARF2	123.712	-3.64089	0.426031	-8.54607	1.27346e-17	2.90314e-16
GPSM1	182.166	-3.23823	0.37913	-8.54122	1.32814e-17	3.02209e-16
SSR4	595.267	3.39135	0.397174	8.5387	1.35739e-17	3.08281e-16
IFI6	6065.68	3.84003	0.450055	8.53237	1.43377e-17	3.25016e-16
DDX18	688.898	2.90454	0.340768	8.52353	1.5476e-17	3.50159e-16
AKIRIN2	851.692	-2.68788	0.315422	-8.52155	1.57429e-17	3.5553e-16
LRRC45	1576.94	-2.4842	0.291663	-8.51735	1.63246e-17	3.67977e-16
RBX1	475.026	4.1085	0.482499	8.51505	1.66513e-17	3.7464e-16
ZNF24	777.95	2.80971	0.33025	8.50784	1.77209e-17	3.9796e-16
CYP2S1	424.257	-3.49233	0.41069	-8.50356	1.83864e-17	4.12137e-16
NUDT21	670.234	2.77233	0.326111	8.50118	1.87673e-17	4.19891e-16
IL13RA1	1057.9	2.58885	0.304609	8.49894	1.91337e-17	4.27297e-16
CENPC	434.75	3.09524	0.364391	8.4943	1.99135e-17	4.43888e-16
BICRA	150.316	-3.98031	0.468691	-8.49239	2.02433e-17	4.50404e-16
EIF2A	465.101	3.06457	0.360913	8.49115	2.04594e-17	4.53536e-16
TMBIM4	192.97	3.88841	0.45793	8.49126	2.044e-17	4.53536e-16
PSPC1	3871.37	-2.92986	0.345074	-8.49051	2.05724e-17	4.55201e-16
LEPROT	437.557	3.35123	0.394744	8.48963	2.073e-17	4.57847e-16
UBTF	2183.86	-2.44091	0.287681	-8.48479	2.16106e-17	4.76422e-16
TPR	2323.03	3.23499	0.381826	8.4724	2.40387e-17	5.28984e-16
OSTF1	628.386	2.99326	0.353329	8.47159	2.42061e-17	5.31695e-16
BCORL1	149.27	-3.53699	0.417529	-8.47125	2.42766e-17	5.32273e-16
STKLD1	64.9764	-3.94065	0.465486	-8.46568	2.54669e-17	5.57354e-16
TSPAN4	672.439	-3.07878	0.363711	-8.46489	2.56395e-17	5.60114e-16
CARD9	538.303	-2.57173	0.30396	-8.46074	2.65684e-17	5.79355e-16
DUS1L	467.524	-2.40744	0.284559	-8.46023	2.66851e-17	5.80848e-16
RPL32	3502.64	3.38177	0.399802	8.45862	2.70558e-17	5.87853e-16
PTK6	99.0982	-3.59375	0.424983	-8.45622	2.7618e-17	5.98987e-16
CAMTA2	788.128	-2.41199	0.285281	-8.45478	2.79624e-17	6.05367e-16
PCM1	1027.53	2.62351	0.310419	8.45154	2.87488e-17	6.21274e-16
SEMA6B	178.407	-3.20661	0.379461	-8.45044	2.90214e-17	6.2604e-16
MYH7B	439.273	-3.09788	0.366623	-8.44978	2.91861e-17	6.28467e-16
FUT8	508.174	3.61725	0.428231	8.44697	2.98969e-17	6.40348e-16
MORF4L2	453.669	2.89768	0.343028	8.44735	2.9799e-17	6.40348e-16
TOR4A	329.101	-3.02645	0.358288	-8.44696	2.98974e-17	6.40348e-16
SDC3	1708.89	-3.50677	0.415356	-8.44279	3.09849e-17	6.62462e-16
RFX1	273.772	-2.86871	0.339806	-8.44221	3.11395e-17	6.64586e-16
CACNA1H	151.415	-4.5083	0.534051	-8.44169	3.12773e-17	6.66345e-16
ZSWIM9	85.0087	-4.88928	0.579746	-8.43349	3.3552e-17	7.13542e-16
SMC3	889.588	2.86083	0.339458	8.42764	3.52714e-17	7.48786e-16
CSTPP1	215.305	-2.6608	0.315848	-8.42432	3.62862e-17	7.68974e-16
ENGASE	202.028	-3.15597	0.374741	-8.42173	3.70976e-17	7.84787e-16
MAF	2332.25	-2.54892	0.302675	-8.4213	3.72315e-17	7.86238e-16
KLHDC9	140.744	-3.05119	0.36245	-8.41823	3.82216e-17	8.05733e-16
DOC2B	140.343	-3.86753	0.459731	-8.41259	4.01044e-17	8.42472e-16
HDLBP	2399.32	-2.80983	0.334	-8.41267	4.00777e-17	8.42472e-16
PRR5	269.089	-2.97208	0.35363	-8.40449	4.29743e-17	9.01187e-16
DNAJB4	221.115	3.52244	0.419175	8.40327	4.34226e-17	9.09005e-16
COL1A1	10603.3	-4.14014	0.49275	-8.4021	4.38559e-17	9.16482e-16
ACAP3	193.178	-2.79011	0.332156	-8.4	4.46484e-17	9.31425e-16
MARCKS	10069.3	-2.20906	0.263049	-8.3979	4.54551e-17	9.4498e-16
ZNF276	640.763	-2.73557	0.325741	-8.39797	4.54264e-17	9.4498e-16
TARDBP	845.955	3.10311	0.369606	8.39573	4.6301e-17	9.60906e-16
UBE2D3	2095.58	3.13143	0.373331	8.3878	4.95326e-17	1.0262e-15
SPG7	509.196	-2.46708	0.294152	-8.38708	4.98373e-17	1.03074e-15
DSTN	212.289	4.10149	0.489115	8.38552	5.04999e-17	1.04265e-15
PEAR1	1377.82	-4.42256	0.527727	-8.38039	5.27534e-17	1.08732e-15
CMIP	510.232	-3.17367	0.37877	-8.37889	5.34285e-17	1.09935e-15
PPIL3	211.209	4.50687	0.538067	8.37604	5.47402e-17	1.12442e-15
ATP6V1A	556.107	3.35434	0.400544	8.37445	5.54814e-17	1.1377e-15
MMRN1	482.507	3.74295	0.44698	8.37388	5.57534e-17	1.14133e-15
CUL9	594.537	-2.95943	0.353453	-8.3729	5.62153e-17	1.14884e-15
C11orf58	495.218	2.91694	0.348437	8.37149	5.68934e-17	1.16072e-15
GRIK5	64.7813	-4.3646	0.521511	-8.36914	5.80409e-17	1.18213e-15
NRAS	473.845	3.0775	0.368103	8.36043	6.24905e-17	1.2706e-15
DENND4A	630.711	3.34201	0.399814	8.35891	6.33008e-17	1.28491e-15
TDG	217.837	3.38151	0.404604	8.35758	6.4016e-17	1.29724e-15
ZMIZ2	411.075	-3.02419	0.362459	-8.34355	7.20922e-17	1.45844e-15
INO80E	210.936	-2.73909	0.328376	-8.34131	7.34722e-17	1.48387e-15
RIF1	1169.84	2.74251	0.328824	8.34036	7.40654e-17	1.49334e-15
GLI4	489.623	-2.4988	0.299613	-8.34011	7.42233e-17	1.49402e-15
SNX6	1195.99	2.24675	0.269576	8.33438	7.79039e-17	1.56549e-15
TP53INP1	741.458	2.5828	0.310027	8.3309	8.023e-17	1.60955e-15
SUCO	682.192	2.3661	0.284024	8.33065	8.0401e-17	1.61029e-15
CYSLTR1	138.244	4.36748	0.524456	8.32764	8.24689e-17	1.64897e-15
RPA2	346.248	3.82143	0.459045	8.32474	8.45152e-17	1.68708e-15
WNK2	108.934	-3.27552	0.393613	-8.32166	8.67402e-17	1.72863e-15
GRAMD1A	740.845	-2.42711	0.291832	-8.3168	9.03722e-17	1.79582e-15
TSC22D4	1356.99	-2.55199	0.306849	-8.31675	9.041e-17	1.79582e-15
TNFAIP2	566.955	-2.84509	0.342119	-8.31608	9.0918e-17	1.80293e-15
DAZAP2	1016.9	3.20841	0.385833	8.31553	9.1344e-17	1.8084e-15
HSPA13	330.915	3.20381	0.385414	8.31264	9.35947e-17	1.84992e-15
IL2RB	944.168	-2.60876	0.314128	-8.30475	1.00026e-16	1.97379e-15
SMARCAD1	397.206	3.13257	0.37745	8.29929	1.04732e-16	2.06326e-15
CTDSPL2	398.834	3.10854	0.374591	8.2985	1.05433e-16	2.07369e-15
TCP11L2	328.913	2.90963	0.35076	8.29523	1.08373e-16	2.12803e-15
MYO18A	967.391	-2.23842	0.269951	-8.29195	1.11403e-16	2.18397e-15
DPY30	184.791	4.80932	0.580043	8.29131	1.12006e-16	2.19221e-15
CDCA4	280.507	-2.83483	0.341941	-8.2904	1.12872e-16	2.20559e-15
NEDD4	438.286	2.82383	0.340656	8.28939	1.13828e-16	2.22066e-15
LARP1	1999.56	-2.60594	0.314413	-8.28829	1.14888e-16	2.23771e-15
SLC26A1	220.754	-2.98439	0.360099	-8.2877	1.15462e-16	2.24526e-15
HNMT	153.814	3.94071	0.475715	8.28377	1.19339e-16	2.31691e-15
MROH5	74.1145	-5.4996	0.663989	-8.28268	1.20435e-16	2.33442e-15
AGAP3	355.416	-2.94658	0.355816	-8.28119	1.21951e-16	2.36002e-15
TELO2	784.202	-2.35136	0.284027	-8.27863	1.24599e-16	2.40739e-15
SYF2	327.626	2.94505	0.355968	8.27336	1.30236e-16	2.51226e-15
ZZZ3	548.914	2.80856	0.339725	8.26716	1.37185e-16	2.64208e-15
RPS27L	405.831	2.94041	0.355701	8.26653	1.3792e-16	2.65198e-15
ZNF787	376.559	-2.93732	0.355406	-8.26467	1.40078e-16	2.68919e-15
ACAP2	894.918	2.87066	0.347465	8.26172	1.43587e-16	2.75217e-15
RARS1	508.552	2.71779	0.329124	8.25765	1.48569e-16	2.84313e-15
KCNAB2	533.758	-2.73445	0.331161	-8.25715	1.49193e-16	2.85052e-15
LAMP2	1798.93	2.76194	0.334598	8.25452	1.5252e-16	2.90948e-15
FBH1	1005.84	-2.357	0.285863	-8.24521	1.64865e-16	3.14e-15
ATP5PB	870.908	3.02782	0.367286	8.24377	1.66872e-16	3.1732e-15
MAGT1	605.489	4.31473	0.523514	8.24186	1.69558e-16	3.21919e-15
CCPG1	745.907	2.68589	0.325939	8.24048	1.71518e-16	3.25025e-15
RTN4RL2	71.6139	-5.38386	0.653355	-8.24033	1.71734e-16	3.25025e-15
ARHGAP23	214.303	-3.80278	0.461524	-8.23961	1.7277e-16	3.26473e-15
ZGPAT	2008.13	-2.5156	0.305378	-8.23766	1.75617e-16	3.31332e-15
THOC1	345.457	2.88605	0.350431	8.23571	1.78501e-16	3.36247e-15
ZNF207	1240.52	2.62416	0.318659	8.235	1.7955e-16	3.37695e-15
DGKQ	265.383	-2.84053	0.345	-8.23341	1.81955e-16	3.41346e-15
ZSCAN10	38.2069	-5.53912	0.672766	-8.23334	1.82059e-16	3.41346e-15
CLDND2	74.1809	-4.66965	0.567758	-8.22472	1.95653e-16	3.66263e-15
MRPL47	157.28	3.67543	0.447023	8.22201	2.0012e-16	3.74044e-15
PUS10	2048.88	-2.68868	0.327079	-8.22029	2.03007e-16	3.78851e-15
SF3B6	398.991	2.98894	0.364087	8.20941	2.22273e-16	4.14164e-15
ALMS1	485.507	2.61653	0.318948	8.20364	2.33219e-16	4.33888e-15
TAF3	377.296	-3.74298	0.456299	-8.20289	2.34668e-16	4.3591e-15
ELN	2462.93	-3.28945	0.401062	-8.20186	2.36694e-16	4.38996e-15
MLH3	239.734	3.18759	0.388679	8.20108	2.38231e-16	4.41167e-15
IQCE	196.978	-2.68127	0.327075	-8.19772	2.4499e-16	4.52987e-15
LYPLA1	287.636	3.33971	0.407502	8.19555	2.49442e-16	4.60511e-15
MTA1	471.25	-2.76529	0.337436	-8.195	2.50595e-16	4.61932e-15
PHIP	1155.24	2.66763	0.325589	8.19323	2.54307e-16	4.68056e-15
PLCB2	1107.81	-2.14229	0.261606	-8.189	2.63415e-16	4.8408e-15
RANBP6	323.804	3.19978	0.3911	8.18149	2.80359e-16	5.14433e-15
ODR4	271.807	3.30173	0.403726	8.17815	2.88225e-16	5.28061e-15
SLC44A1	406.398	2.676	0.327232	8.17768	2.89349e-16	5.29316e-15
SUPT20H	524.815	2.80934	0.343704	8.17372	2.99019e-16	5.46175e-15
CCR5	300.934	3.1348	0.38366	8.17079	3.06371e-16	5.58757e-15
TRPM2	401.927	-3.01988	0.369782	-8.16664	3.17107e-16	5.77461e-15
ATP13A2	556.552	-2.26751	0.277666	-8.16631	3.17966e-16	5.7815e-15
RPS17	3160.38	4.2419	0.519603	8.16373	3.24847e-16	5.89772e-15
ATP11B	693.219	2.71304	0.332399	8.16202	3.29476e-16	5.97275e-15
PSME4	755.268	2.30821	0.282836	8.16096	3.32376e-16	6.01625e-15
AEBP1	782.159	-3.15349	0.386452	-8.1601	3.34737e-16	6.0499e-15
AK3	343.193	2.92727	0.359068	8.15242	3.56724e-16	6.43761e-15
PDK4	381.665	3.12379	0.383297	8.1498	3.64519e-16	6.56843e-15
SENP5	449.216	2.85157	0.349904	8.14956	3.6525e-16	6.57178e-15
COPB1	1001.94	3.11534	0.382396	8.14689	3.73401e-16	6.70841e-15
MIR142	430.776	-3.03039	0.372096	-8.14411	3.82089e-16	6.85425e-15
FAM117A	290.651	-2.91932	0.358681	-8.13904	3.98421e-16	7.1366e-15
HBP1	409.58	4.24104	0.521257	8.13618	4.07947e-16	7.29638e-15
HSPA4	1245.75	2.73164	0.335785	8.13507	4.11691e-16	7.35241e-15
GABBR1	401.008	-3.08854	0.379674	-8.13472	4.12883e-16	7.36277e-15
ARNT	583.436	2.46516	0.303185	8.1309	4.26104e-16	7.5873e-15
CLTC	2588.68	3.53217	0.434531	8.12868	4.34006e-16	7.71659e-15
ATR	612.436	3.17562	0.3907	8.12803	4.36314e-16	7.74618e-15
HSD17B4	453.035	2.93635	0.361589	8.12067	4.6362e-16	8.20808e-15
LPCAT1	507.345	-2.67726	0.329686	-8.12065	4.63695e-16	8.20808e-15
TNKS2	889.752	2.67325	0.329296	8.11809	4.73588e-16	8.37089e-15
CSK	1986.03	-2.22077	0.273679	-8.11451	4.87745e-16	8.60849e-15
GATD1	596.51	-2.40988	0.297034	-8.11316	4.93216e-16	8.6923e-15
CSTF3	256.6	3.06722	0.378255	8.10886	5.10978e-16	8.99217e-15
CNOT2	739.429	2.83684	0.350036	8.10445	5.29855e-16	9.31076e-15
KCNT1	79.8625	-5.10147	0.630196	-8.09506	5.72347e-16	1.00428e-14
DNTTIP2	576.319	2.75229	0.340107	8.09241	5.84967e-16	1.02493e-14
GHITM	504.767	3.9285	0.485953	8.0841	6.26238e-16	1.09564e-14
AATF	380.698	-2.40612	0.297683	-8.08284	6.32733e-16	1.1054e-14
ATP13A3	657.426	2.82919	0.350102	8.08105	6.42118e-16	1.12017e-14
TMEM128	154.966	4.06859	0.503723	8.07704	6.63595e-16	1.15596e-14
SLC30A7	405.798	3.4318	0.425037	8.0741	6.79734e-16	1.18236e-14
PTPRF	261.772	-2.72682	0.337979	-8.06802	7.1447e-16	1.24099e-14
PSMB7	199.596	3.80156	0.471224	8.06741	7.18051e-16	1.24541e-14
SP3	1100.57	2.84161	0.352528	8.06066	7.58839e-16	1.31427e-14
ERH	275.683	3.77617	0.468595	8.05849	7.72426e-16	1.33588e-14
CDH4	97.8298	-5.69663	0.707208	-8.0551	7.94168e-16	1.37151e-14
AP3B1	870.117	3.11613	0.386862	8.05489	7.95526e-16	1.37188e-14
RABEP2	912.256	-2.49653	0.309998	-8.05338	8.05381e-16	1.38689e-14
NDUFB8	330.946	3.83654	0.476528	8.05103	8.21011e-16	1.41179e-14
STK17B	2934.67	3.22376	0.400593	8.04746	8.45273e-16	1.45143e-14
PRDM8	473.935	-2.91584	0.362345	-8.04715	8.47455e-16	1.45311e-14
CPSF6	272.901	3.28121	0.407785	8.04642	8.52523e-16	1.45884e-14
KBTBD11	113.203	-4.06182	0.504805	-8.04632	8.53224e-16	1.45884e-14
DDX54	959.594	-2.17	0.269721	-8.04535	8.59971e-16	1.46829e-14
PWP2	560.629	-2.3007	0.285979	-8.04499	8.62528e-16	1.47057e-14
MGST3	175.67	3.82354	0.475456	8.04185	8.849e-16	1.50658e-14
CLK1	1174.99	2.70933	0.337073	8.03781	9.14572e-16	1.5549e-14
GTSE1	169.278	-2.89719	0.360553	-8.0354	9.32742e-16	1.58356e-14
BRPF3	291.352	-2.39825	0.298509	-8.0341	9.42671e-16	1.59816e-14
PPIP5K2	565.859	3.49505	0.435161	8.03162	9.61934e-16	1.62852e-14
ZCCHC14	248.39	-2.82458	0.351825	-8.02835	9.87937e-16	1.6702e-14
ADRB1	66.7994	-4.764	0.593583	-8.02583	1.00842e-15	1.70244e-14
SPTBN2	339.298	-2.96631	0.369799	-8.02142	1.04533e-15	1.76228e-14
BAIAP2	252.932	-3.15504	0.393406	-8.01982	1.05903e-15	1.78288e-14
SELENOI	383.447	4.02427	0.501933	8.01755	1.07873e-15	1.81351e-14
DBF4B	205.554	-2.72661	0.340098	-8.01711	1.08265e-15	1.81755e-14
TONSL	692.651	-2.62932	0.328046	-8.01508	1.10065e-15	1.84519e-14
GPER1	55.7352	-5.04942	0.630029	-8.01458	1.10512e-15	1.85011e-14
WDR81	815.035	-2.72875	0.340506	-8.01381	1.11211e-15	1.85924e-14
MED23	455.829	3.80371	0.474676	8.01326	1.11703e-15	1.86486e-14
BOK	337.122	-2.73479	0.341383	-8.01091	1.13861e-15	1.89826e-14
CLEC2B	182.74	4.48913	0.560409	8.01045	1.14289e-15	1.90275e-14
COPS5	372.135	3.68216	0.459859	8.00715	1.17395e-15	1.95177e-14
VPS50	525.996	2.90415	0.362805	8.00471	1.19748e-15	1.98815e-14
NRBP2	368.331	-3.21508	0.401782	-8.00206	1.22354e-15	2.02862e-14
TRA2B	1175.91	2.31769	0.289695	8.00045	1.23962e-15	2.05244e-14
HSF1	152.263	-2.83787	0.354797	-7.99858	1.25864e-15	2.08108e-14
MAST2	600.362	-3.0039	0.375595	-7.99771	1.26753e-15	2.09289e-14
TRAM1	590.618	2.39059	0.299172	7.9907	1.34172e-15	2.21237e-14
TRIM8	802.812	-2.46914	0.309214	-7.98521	1.40286e-15	2.31002e-14
NCOR1	819.715	-3.11527	0.390291	-7.98193	1.44067e-15	2.36903e-14
NOTCH1	1514.95	-2.57265	0.322442	-7.97864	1.47958e-15	2.42971e-14
DNAAF5	224.44	-2.89309	0.362711	-7.97628	1.50813e-15	2.46985e-14
PER1	350.524	-3.47151	0.435221	-7.97642	1.50635e-15	2.46985e-14
SLX9	419.003	-2.79667	0.350753	-7.97332	1.54473e-15	2.52634e-14
TERT	165.981	-3.78697	0.47515	-7.97006	1.58603e-15	2.59037e-14
LMTK2	674.868	-2.60583	0.327009	-7.96868	1.60374e-15	2.61221e-14
NOP10	134.534	5.28633	0.663381	7.96877	1.60261e-15	2.61221e-14
ARHGAP4	1051.27	-2.2138	0.277921	-7.96556	1.64476e-15	2.67541e-14
SUSD6	1014.61	-2.39634	0.300879	-7.96445	1.65956e-15	2.69584e-14
PDCD10	411.398	3.28054	0.41204	7.9617	1.69698e-15	2.7529e-14
APLNR	128.722	-3.32709	0.418049	-7.95861	1.73986e-15	2.81866e-14
PLXNA4	249.854	-2.94888	0.370574	-7.95759	1.75418e-15	2.83804e-14
NELFB	610.197	-2.19066	0.275359	-7.95564	1.78211e-15	2.87936e-14
SH3BP2	327.008	-2.53237	0.31832	-7.95544	1.7849e-15	2.88001e-14
EPC2	278.398	2.97055	0.373606	7.95102	1.84989e-15	2.98087e-14
PSMD5	180.674	3.23737	0.407189	7.95055	1.85689e-15	2.98816e-14
MBTD1	392.951	2.85776	0.359519	7.94885	1.88244e-15	3.02522e-14
CWF19L2	495.378	2.70318	0.340419	7.94073	2.00992e-15	3.22578e-14
KIFC1	89.5167	-4.28944	0.540279	-7.93931	2.03311e-15	3.25866e-14
METRNL	312.902	-2.57441	0.324422	-7.93538	2.09852e-15	3.35903e-14
C2CD2	816.137	-2.41367	0.304174	-7.93515	2.10235e-15	3.36069e-14
ZNF614	311.778	-2.84646	0.358879	-7.93153	2.16463e-15	3.45566e-14
LURAP1	113.322	-3.31242	0.417681	-7.93049	2.18275e-15	3.47997e-14
GCM1	56.6668	-6.27772	0.79179	-7.92851	2.21784e-15	3.52657e-14
ZNF189	139.541	4.71366	0.594508	7.92867	2.215e-15	3.52657e-14
SRSF7	733.181	3.03488	0.382935	7.92531	2.27578e-15	3.61393e-14
TRABD	649.192	-2.42268	0.305723	-7.92444	2.29185e-15	3.63465e-14
PTP4A1	263.418	3.35551	0.423516	7.92298	2.31883e-15	3.67259e-14
KMT5C	144.615	-2.73761	0.345539	-7.92271	2.32382e-15	3.67567e-14
TFAM	311.923	3.01608	0.380771	7.92098	2.35645e-15	3.72238e-14
SCYL2	374.995	2.54265	0.321184	7.91649	2.44312e-15	3.85424e-14
H3-3A	807.226	3.06032	0.386654	7.91488	2.47489e-15	3.89925e-14
ORC3	249.016	3.1161	0.393722	7.91447	2.48314e-15	3.90713e-14
KCNC3	84.7028	-4.18131	0.528703	-7.90863	2.60243e-15	4.08949e-14
MDC1	532.899	-2.95666	0.373871	-7.90825	2.61024e-15	4.09641e-14
PURA	239.398	-2.60694	0.329672	-7.90767	2.62258e-15	4.11041e-14
ISG12(A)	3466.25	3.48162	0.440729	7.89969	2.79603e-15	4.37657e-14
MARCHF5	493.965	3.01342	0.381571	7.89741	2.8476e-15	4.45151e-14
RBM26	859.491	2.61467	0.331103	7.89686	2.86017e-15	4.46535e-14
PPWD1	303.21	3.14339	0.398185	7.89429	2.91977e-15	4.5525e-14
RPL35A	2785.65	3.57592	0.453097	7.89217	2.96983e-15	4.62456e-14
SH3BP1	659.476	-2.93817	0.37244	-7.88897	3.04687e-15	4.7384e-14
UBA3	347.604	3.24177	0.410948	7.88851	3.05821e-15	4.74989e-14
BIRC6	3090.6	3.14568	0.398864	7.8866	3.1052e-15	4.81666e-14
PSMB4	905.171	2.86802	0.363668	7.88636	3.11118e-15	4.81972e-14
RC3H2	839.953	2.98131	0.378111	7.88476	3.15151e-15	4.87593e-14
SLC30A6	355.915	3.42175	0.43404	7.88348	3.18383e-15	4.91961e-14
CCDC186	414.48	2.80431	0.355853	7.88054	3.25964e-15	5.0303e-14
NR1D2	554.074	2.96613	0.376641	7.87521	3.40165e-15	5.23645e-14
RSRC2	788.392	2.92524	0.371454	7.8751	3.4048e-15	5.23645e-14
RTL6	402.706	-2.55886	0.324933	-7.87504	3.40628e-15	5.23645e-14
ABCB7	304.45	3.20725	0.407365	7.87318	3.45751e-15	5.30478e-14
NT5C2	1137.36	3.111	0.395143	7.8731	3.45954e-15	5.30478e-14
PWWP2B	178.157	-2.82432	0.358759	-7.87246	3.47736e-15	5.31854e-14
VAMP2	162.085	-2.80135	0.355842	-7.87246	3.47735e-15	5.31854e-14
METTL25	3833.79	-4.78656	0.608134	-7.87089	3.52123e-15	5.37881e-14
FOXN2	356.874	2.72173	0.34591	7.86834	3.59392e-15	5.48289e-14
GUCY1B1	298.47	2.91831	0.371058	7.86483	3.69589e-15	5.63131e-14
TUBGCP6	783.886	-2.59885	0.330516	-7.86298	3.75094e-15	5.70797e-14
TTYH3	755.001	-3.58051	0.455761	-7.8561	3.96266e-15	6.02254e-14
TTLL8	96.7766	-4.00425	0.509868	-7.8535	4.04569e-15	6.14099e-14
G0S2	114.152	-3.24494	0.413239	-7.85247	4.07924e-15	6.18411e-14
LY75	635.585	3.02975	0.386155	7.84595	4.29675e-15	6.50566e-14
NUP107	371.434	2.68465	0.342249	7.84415	4.35912e-15	6.5918e-14
PRPF40B	186.308	-2.88935	0.36839	-7.84318	4.39291e-15	6.63456e-14
PJA2	994.546	3.42972	0.437446	7.84032	4.49411e-15	6.77889e-14
KCNQ1	58.6314	-4.82902	0.615963	-7.83979	4.51302e-15	6.7989e-14
MTREX	744.04	3.07165	0.39187	7.83845	4.56159e-15	6.86349e-14
PLEKHH3	111.392	-3.37204	0.430353	-7.83551	4.66938e-15	7.01689e-14
ETF1	935.193	3.25583	0.415874	7.82889	4.922e-15	7.3873e-14
RAPGEF6	1102.77	2.69562	0.344328	7.82863	4.93216e-15	7.39333e-14
SECISBP2L	686.942	2.92447	0.373632	7.82714	4.99092e-15	7.47211e-14
COX18	274.449	-2.80981	0.359218	-7.822	5.19917e-15	7.77421e-14
SMC6	1875.08	3.44817	0.440886	7.821	5.2405e-15	7.82629e-14
TLR1	256.005	3.94408	0.504478	7.81814	5.3608e-15	7.99603e-14
NR4A1	55.8845	-4.04938	0.518058	-7.81646	5.43293e-15	8.09359e-14
DYRK1B	480.432	-2.48461	0.318017	-7.81285	5.591e-15	8.31877e-14
PSME2	242.08	3.35594	0.42956	7.81252	5.60549e-15	8.31977e-14
SDCBP	424.586	2.55935	0.327592	7.81259	5.60225e-15	8.31977e-14
GOSR1	368.504	2.76612	0.354073	7.81227	5.61651e-15	8.32586e-14
CSNK1D	789.448	-2.24139	0.286924	-7.8118	5.63752e-15	8.34672e-14
ABCE1	516.408	3.3377	0.427361	7.81002	5.71792e-15	8.45535e-14
ATP7A	364.114	2.78525	0.356682	7.80878	5.77428e-15	8.52822e-14
LAMA4	1771.98	2.95011	0.377906	7.80646	5.88146e-15	8.67587e-14
SEL1L	667.405	2.7148	0.347852	7.80446	5.97551e-15	8.80381e-14
PPP1R26	227.242	-3.1951	0.409511	-7.80223	6.08213e-15	8.94994e-14
VSIG4	364.339	3.6611	0.469282	7.8015	6.11766e-15	8.99124e-14
DENND2B	290.215	-3.38307	0.433889	-7.79708	6.33553e-15	9.3001e-14
L3MBTL2	679.874	-2.36696	0.303684	-7.79415	6.4841e-15	9.50659e-14
FAM168A	386.244	-2.3714	0.304395	-7.79056	6.6715e-15	9.76945e-14
EXOC5	550.721	3.16381	0.406274	7.78738	6.84106e-15	1.00056e-13
GLA	185.458	3.38446	0.434859	7.78289	7.0888e-15	1.03553e-13
SRGN	3685.23	4.01734	0.516331	7.78056	7.22047e-15	1.05349e-13
RRBP1	2954.45	-2.58843	0.332821	-7.77725	7.41167e-15	1.08008e-13
BZW1	1928.75	2.16432	0.278327	7.77617	7.47512e-15	1.08801e-13
MAD2L1	128.706	4.53461	0.583251	7.77472	7.56174e-15	1.09928e-13
THRA	477.213	-2.62392	0.337601	-7.77225	7.71035e-15	1.11953e-13
ADGRB1	108.101	-4.24938	0.546845	-7.77071	7.80448e-15	1.13184e-13
GTF2H1	419.779	3.22053	0.414527	7.76918	7.89952e-15	1.14424e-13
POLR2B	655.283	2.55635	0.329095	7.76781	7.98555e-15	1.15531e-13
FAM53B	1549.5	-2.27915	0.293594	-7.76293	8.2988e-15	1.19919e-13
KLHL26	368.089	-3.42077	0.441021	-7.7565	8.73078e-15	1.2601e-13
YIPF5	397.616	3.15356	0.406607	7.7558	8.77865e-15	1.26549e-13
NAA15	614.744	2.56896	0.331294	7.75432	8.88204e-15	1.27887e-13
SETD1A	377.182	-3.23532	0.41726	-7.75373	8.923e-15	1.28323e-13
LATS1	436.491	2.82207	0.36397	7.75358	8.93391e-15	1.28326e-13
ATP2A1	40.3475	-4.77265	0.615602	-7.75283	8.98684e-15	1.28933e-13
PIK3C3	475.128	2.6117	0.336977	7.75039	9.16118e-15	1.31278e-13
SAMD8	384.272	2.85616	0.368582	7.74906	9.25774e-15	1.32503e-13
MAPK8IP3	345.483	-2.33112	0.300864	-7.74809	9.32832e-15	1.33355e-13
TRAK1	494.333	-2.42044	0.312468	-7.7462	9.46832e-15	1.35196e-13
WFS1	114.96	-3.21138	0.414599	-7.74575	9.50182e-15	1.35513e-13
TTC14	904.623	3.86582	0.499356	7.7416	9.81703e-15	1.39843e-13
H6PD	838.844	-2.57779	0.333038	-7.7402	9.9258e-15	1.41226e-13
HDGFL2	498.107	-2.42946	0.313936	-7.73871	1.00429e-14	1.42723e-13
ANKRD13D	306.47	-2.78198	0.359535	-7.73772	1.01214e-14	1.43668e-13
MYCBP2	4534.25	2.77424	0.358569	7.73697	1.01811e-14	1.44346e-13
C14orf119	236.862	2.8087	0.363159	7.73409	1.04149e-14	1.47487e-13
MEF2A	272.167	2.78963	0.360724	7.73343	1.04687e-14	1.48074e-13
GOLGA7	250.614	2.80578	0.362996	7.7295	1.07968e-14	1.52537e-13
SETDB2	468.415	3.30793	0.427979	7.72919	1.08229e-14	1.52726e-13
CFAP74	81.7689	-5.65604	0.732108	-7.72569	1.11248e-14	1.56803e-13
CELSR1	446.825	-3.11099	0.402932	-7.72088	1.15527e-14	1.62643e-13
TMEM184B	243.182	-2.90131	0.376025	-7.71573	1.20292e-14	1.69154e-13
MAP1LC3B	292.357	2.98664	0.387225	7.71295	1.22945e-14	1.72682e-13
DARS1	626.613	3.23724	0.419782	7.71172	1.24132e-14	1.74147e-13
PLVAP	4041.4	-2.8261	0.366692	-7.707	1.2881e-14	1.80498e-13
PXDC1	902.236	-2.55699	0.331865	-7.70491	1.30931e-14	1.83258e-13
ERFL	56.4329	-4.93811	0.641038	-7.7033	1.32599e-14	1.85377e-13
NXT2	206.539	3.67548	0.477293	7.70069	1.3533e-14	1.88975e-13
NEK7	587.1	2.50417	0.325201	7.70039	1.35657e-14	1.89212e-13
FKBP3	282.653	2.81117	0.36514	7.69888	1.37264e-14	1.91233e-13
RPL37	2788.06	3.06054	0.397575	7.69802	1.38193e-14	1.92304e-13
ADGRB2	42.499	-4.59375	0.596788	-7.69747	1.38792e-14	1.92914e-13
C18orf21	121.137	4.34807	0.56526	7.69216	1.44673e-14	2.00857e-13
ssc-mir-9816	48.1637	-10.4557	1.35973	-7.68951	1.47695e-14	2.04816e-13
NDUFA4	497.127	3.08551	0.401399	7.6869	1.50746e-14	2.08806e-13
CUL1	824.383	2.56261	0.333535	7.68319	1.55175e-14	2.14694e-13
PLEKHA6	79.0401	-3.36132	0.437638	-7.68059	1.58362e-14	2.18852e-13
TAFA5	53.2275	-4.24007	0.552135	-7.6794	1.5983e-14	2.20627e-13
PROS1	876.289	3.54036	0.461074	7.67851	1.60954e-14	2.21925e-13
KIF1A	315.039	-4.85214	0.632363	-7.67303	1.67985e-14	2.31355e-13
GOLT1B	158.252	4.121	0.537324	7.66949	1.72676e-14	2.37543e-13
RWDD1	231.492	3.40356	0.443867	7.66798	1.74722e-14	2.3981e-13
ZNF292	1101.56	3.18185	0.414947	7.6681	1.74558e-14	2.3981e-13
PIGC	291.684	3.60059	0.469614	7.66714	1.7588e-14	2.41124e-13
U2SURP	1126.83	2.77001	0.361573	7.66101	1.84483e-14	2.52631e-13
VPS29	206.001	4.27054	0.557824	7.65572	1.92233e-14	2.62944e-13
ACSF3	355.281	-2.69637	0.352618	-7.64672	2.06174e-14	2.81374e-13
DCAF13	201.417	3.03708	0.397174	7.64672	2.06166e-14	2.81374e-13
NUFIP2	870.651	2.92489	0.382573	7.64531	2.08441e-14	2.84146e-13
CASP3	376.311	3.50014	0.457919	7.64359	2.11243e-14	2.87639e-13
TMEM59	1401.4	2.90016	0.379475	7.64257	2.12923e-14	2.89599e-13
SLC13A5	162.435	-2.61068	0.341642	-7.64156	2.14606e-14	2.91558e-13
JOSD2	311.137	-2.7298	0.357333	-7.63936	2.18296e-14	2.96237e-13
TBC1D24	263.439	-2.57874	0.337619	-7.63801	2.20598e-14	2.99025e-13
MAFG	218.017	-3.10699	0.406885	-7.63605	2.2398e-14	3.03267e-13
THAP4	169.912	-3.59164	0.470396	-7.63535	2.25205e-14	3.04584e-13
SLFNL1	77.2988	-4.5213	0.592639	-7.62909	2.36411e-14	3.1938e-13
WHRN	66.9215	-4.194	0.549866	-7.62731	2.3971e-14	3.23474e-13
AP2A2	1522.82	-2.45813	0.322362	-7.62536	2.43351e-14	3.28019e-13
ADCK2	161.227	-2.67675	0.351082	-7.6243	2.45363e-14	3.30362e-13
AQR	500.136	2.87818	0.377518	7.62394	2.46042e-14	3.30906e-13
PHLDB3	210.722	-3.08044	0.404249	-7.62017	2.5335e-14	3.40355e-13
AMZ1	82.2812	-4.20387	0.551728	-7.61946	2.54738e-14	3.41837e-13
SMAD4	694.078	3.23273	0.424438	7.6165	2.60655e-14	3.49388e-13
ARHGAP39	91.0503	-3.55322	0.466534	-7.61621	2.61233e-14	3.49773e-13
KCNRG	365.978	-2.66459	0.349919	-7.6149	2.63904e-14	3.52957e-13
PITPNB	279.038	3.37757	0.443821	7.6102	2.73673e-14	3.65617e-13
N4BP2	665.2	2.82126	0.370773	7.60912	2.75961e-14	3.68264e-13
ZBTB11	478.005	2.50956	0.329838	7.60848	2.77348e-14	3.69706e-13
KRBA1	193.214	-3.05161	0.401178	-7.60663	2.81342e-14	3.74614e-13
A4GALT	488.043	-2.35126	0.309173	-7.60499	2.84932e-14	3.78975e-13
RPS27A	5710.44	2.49923	0.328881	7.59919	2.98e-14	3.95919e-13
FAM13B	525.144	2.69685	0.354961	7.59758	3.01717e-14	4.00415e-13
DMXL1	1625.9	2.39911	0.315809	7.59672	3.03734e-14	4.02648e-13
WDR4	277.529	-2.67888	0.352691	-7.59556	3.06471e-14	4.0583e-13
MAN1C1	1306.98	-2.83966	0.373882	-7.59505	3.07664e-14	4.06962e-13
ATP5PF	327.278	3.6151	0.476117	7.5929	3.12829e-14	4.1334e-13
FLII	2473.9	-2.33546	0.307646	-7.59137	3.16534e-14	4.17776e-13
CHM	241.151	4.07788	0.537361	7.58872	3.23083e-14	4.25953e-13
KITLG	245.428	2.76214	0.364097	7.58629	3.29195e-14	4.33536e-13
KLHL29	142.636	-3.24513	0.427816	-7.58534	3.31621e-14	4.36254e-13
PLRG1	380.209	2.92	0.384988	7.58465	3.33385e-14	4.38096e-13
MINK1	589.279	-2.43506	0.321181	-7.58158	3.41376e-14	4.48107e-13
ETAA1	213.706	3.58512	0.473002	7.57951	3.46854e-14	4.54802e-13
CREB3L1	134.774	-4.27964	0.564767	-7.57772	3.51677e-14	4.60368e-13
LMOD1	78.4671	-3.20125	0.422459	-7.57765	3.51864e-14	4.60368e-13
ARMC8	283.79	2.85469	0.376735	7.57746	3.52392e-14	4.60558e-13
PI15	163.247	4.79782	0.633225	7.5768	3.5418e-14	4.62393e-13
GPR137	279.385	-2.5765	0.340082	-7.57612	3.56047e-14	4.64326e-13
HOXA5	540.987	-2.69434	0.355758	-7.5735	3.63288e-14	4.73258e-13
CHTF18	348.603	-2.31803	0.306091	-7.57299	3.64733e-14	4.74113e-13
TTLL12	1083.11	-2.28156	0.301271	-7.57311	3.64383e-14	4.74113e-13
EMC1	782.796	-2.53407	0.334632	-7.5727	3.65542e-14	4.74652e-13
TCF12	734.662	2.55818	0.337855	7.57182	3.68035e-14	4.77375e-13
REEP3	273.429	2.75826	0.364354	7.57028	3.72428e-14	4.82553e-13
SPCS1	155.342	3.36131	0.444273	7.56586	3.85307e-14	4.98704e-13
FCHO2	305.868	2.78052	0.367774	7.5604	4.01846e-14	5.19551e-13
DHX40	270.262	3.03466	0.401513	7.55805	4.09159e-14	5.28438e-13
GLIS2	356.28	-2.71586	0.359574	-7.55298	4.25401e-14	5.48826e-13
GAS8	228.219	-2.45746	0.325472	-7.55046	4.33725e-14	5.58966e-13
GMEB2	348.226	-2.74663	0.363847	-7.54886	4.39068e-14	5.65247e-13
MAP3K9	169.343	-2.71112	0.359164	-7.54842	4.40566e-14	5.66569e-13
TAX1BP1	1487.87	3.05038	0.40418	7.54707	4.45176e-14	5.71887e-13
TMEM168	173.068	3.4663	0.459399	7.5453	4.51238e-14	5.79056e-13
FBXL18	106.382	-3.17446	0.420771	-7.54438	4.54428e-14	5.8253e-13
EIF3H	1411.47	2.73452	0.362599	7.54144	4.64796e-14	5.95071e-13
RNF19A	755.189	2.52318	0.33458	7.54133	4.652e-14	5.95071e-13
IRS2	266.456	-2.44225	0.324016	-7.53746	4.79209e-14	6.1234e-13
ARHGAP5	411.252	2.7832	0.369387	7.53466	4.89602e-14	6.24956e-13
ZFAND6	304.934	2.79245	0.370653	7.53387	4.926e-14	6.28117e-13
SH3PXD2A	352.628	-2.98061	0.395697	-7.53258	4.97489e-14	6.3368e-13
AFAP1L1	305.794	-2.48266	0.32977	-7.52846	5.13417e-14	6.53278e-13
DMAC2	1435.24	-3.43328	0.456538	-7.52025	5.46701e-14	6.94894e-13
LTN1	621.299	2.46361	0.327781	7.51603	5.64625e-14	7.16919e-13
CARD10	235.305	-3.33405	0.443666	-7.51477	5.70108e-14	7.23118e-13
DHX36	439.119	2.71073	0.360748	7.51419	5.72637e-14	7.25561e-13
ATP11C	319.235	2.70476	0.3601	7.51115	5.86081e-14	7.41814e-13
P4HA1	776.111	2.6489	0.352682	7.51072	5.88032e-14	7.43503e-13
C2CD5	455.161	3.05783	0.407169	7.50999	5.91337e-14	7.46896e-13
LTBP3	235.538	-3.682	0.490505	-7.50654	6.07096e-14	7.65997e-13
COPG2	367.569	2.64747	0.352768	7.50485	6.14974e-14	7.75125e-13
RFTN2	257.385	3.5129	0.468208	7.50286	6.24383e-14	7.86161e-13
MEX3D	389.956	-2.25053	0.299975	-7.50241	6.2654e-14	7.88052e-13
COL4A1	4762.28	-3.84463	0.512565	-7.50078	6.34407e-14	7.97114e-13
CAMK2D	779.464	2.48444	0.331288	7.49934	6.41405e-14	8.05066e-13
LRRC32	215.281	-2.67799	0.357155	-7.49811	6.47422e-14	8.11773e-13
SNRNP70	3551.78	-2.67719	0.357079	-7.49747	6.50609e-14	8.1492e-13
PUSL1	163.145	-2.69821	0.359898	-7.49714	6.52252e-14	8.16129e-13
SELENOO	291.174	-2.40964	0.321431	-7.49658	6.55024e-14	8.18469e-13
TIMM29	408.621	-2.66392	0.355355	-7.49649	6.55482e-14	8.18469e-13
GATD3	752.316	-2.22695	0.297267	-7.49142	6.81339e-14	8.48994e-13
ZNF777	187.513	-2.53965	0.339003	-7.49152	6.80819e-14	8.48994e-13
SAMHD1	843.153	2.99476	0.399806	7.49055	6.85866e-14	8.5375e-13
PTGES3	584.643	2.46639	0.329285	7.49016	6.87909e-14	8.55409e-13
HERC6	4147.73	3.32319	0.443692	7.48985	6.89512e-14	8.56518e-13
ST8SIA4	567.205	2.58258	0.344846	7.48909	6.93549e-14	8.60644e-13
PDS5A	1270.48	2.63412	0.35187	7.48607	7.09684e-14	8.7976e-13
BCAT1	417.914	2.4214	0.32358	7.48316	7.2559e-14	8.98552e-13
SNW1	587.743	2.45697	0.328633	7.47634	7.64215e-14	9.45412e-13
C1orf43	292.549	3.81839	0.511136	7.47041	7.99474e-14	9.88015e-13
CEP104	451.361	-2.30147	0.308139	-7.46895	8.08346e-14	9.97955e-13
CYBRD1	707.927	2.50803	0.335821	7.46837	8.11959e-14	1.00139e-12
TMEM234	106.978	-3.25162	0.435419	-7.46779	8.15515e-14	1.00475e-12
NCBP1	366.662	2.95161	0.395461	7.46371	8.41218e-14	1.03535e-12
NDUFA5	130.233	4.75287	0.636923	7.46223	8.50695e-14	1.04595e-12
VAMP7	118.61	4.35927	0.584644	7.45628	8.89983e-14	1.09314e-12
UNK	461.276	-2.85027	0.382307	-7.45545	8.95642e-14	1.09896e-12
HELZ	612.997	2.72111	0.36515	7.45204	9.19094e-14	1.12659e-12
COX7A2L	625.028	2.7882	0.374168	7.45174	9.2118e-14	1.128e-12
IDO1	630.687	4.49545	0.603431	7.44982	9.3468e-14	1.14337e-12
CLCN7	573.131	-2.40272	0.322565	-7.44881	9.41839e-14	1.15096e-12
MYL12A	2204.67	2.15551	0.28939	7.44845	9.44401e-14	1.15292e-12
TAF4	222.395	-2.66555	0.358049	-7.44465	9.72033e-14	1.18545e-12
ABL1	456.951	-2.41432	0.324369	-7.44313	9.83274e-14	1.19794e-12
POT1	348.098	3.14134	0.422179	7.44078	1.00096e-13	1.21825e-12
GPR174	611.095	2.97043	0.399242	7.44018	1.00546e-13	1.22249e-12
MGAT4A	956.446	2.2957	0.308636	7.4382	1.02064e-13	1.2397e-12
MMP15	156.218	-2.64881	0.356437	-7.43134	1.07503e-13	1.30445e-12
FAM91A1	565.767	2.47581	0.333381	7.42637	1.11619e-13	1.35303e-12
OSBPL9	552.039	2.97353	0.4006	7.42271	1.14748e-13	1.38956e-12
CASP8	433.303	2.86102	0.385797	7.41587	1.20825e-13	1.46168e-12
COQ10B	130.39	4.13747	0.558078	7.41379	1.22744e-13	1.48192e-12
SLC30A9	258.549	3.16635	0.427087	7.41383	1.227e-13	1.48192e-12
CLINT1	764.057	2.7293	0.368206	7.41241	1.24026e-13	1.49326e-12
SC5D	145.408	4.42103	0.596439	7.41238	1.24056e-13	1.49326e-12
SPCS2	322.143	2.99108	0.403521	7.41243	1.24003e-13	1.49326e-12
REPIN1	193.608	-2.54572	0.343565	-7.40972	1.26564e-13	1.52193e-12
PHF21B	50.9193	-4.12139	0.556258	-7.40914	1.27122e-13	1.52711e-12
CBX5	411.822	2.62362	0.354208	7.407	1.29186e-13	1.55036e-12
SLC45A4	269.328	-2.58251	0.348687	-7.40639	1.29784e-13	1.55598e-12
GPX8	105.061	4.70801	0.636474	7.39702	1.39276e-13	1.66812e-12
AKT1S1	152.039	-3.14123	0.424696	-7.39643	1.39898e-13	1.67391e-12
RADIL	55.4746	-3.83003	0.517896	-7.39537	1.41013e-13	1.68557e-12
SLC30A5	415.143	2.80019	0.378739	7.39347	1.43045e-13	1.70817e-12
EPN2	307.79	-2.83097	0.38307	-7.39021	1.46595e-13	1.74883e-12
CCDC117	529.167	2.34803	0.317845	7.38735	1.49783e-13	1.78508e-12
PIK3R5	725.531	-2.18727	0.296102	-7.38689	1.50307e-13	1.78956e-12
CREBZF	1813.32	-2.50372	0.339036	-7.38484	1.52637e-13	1.8155e-12
WWC3	293.327	-2.63275	0.356572	-7.38351	1.54172e-13	1.83196e-12
RPS15A	4668.07	2.69926	0.365681	7.38146	1.56568e-13	1.85859e-12
SH3GL1	901.147	-2.07368	0.280975	-7.38031	1.57926e-13	1.87286e-12
ATXN2L	618.294	-2.54206	0.344551	-7.37788	1.60829e-13	1.90541e-12
MTX2	133.534	4.0045	0.543002	7.37474	1.64668e-13	1.94898e-12
CCNL1	1563.48	3.63188	0.492531	7.37392	1.65687e-13	1.95911e-12
PYCR3	232.014	-2.537	0.344192	-7.37088	1.69504e-13	2.00228e-12
TEPSIN	255.099	-2.8841	0.391415	-7.3684	1.72691e-13	2.03792e-12
PPP4R3B	1269.19	3.22961	0.438593	7.36357	1.79061e-13	2.11103e-12
FBXO39	1401.16	2.61948	0.355862	7.36096	1.82593e-13	2.15056e-12
CARS2	432.51	-2.29848	0.312269	-7.36056	1.83141e-13	2.1549e-12
HDAC5	820.654	-1.97377	0.268297	-7.35668	1.88547e-13	2.21635e-12
MZF1	325.781	-2.63746	0.358524	-7.35643	1.88887e-13	2.21818e-12
CHAF1A	402.237	-2.58121	0.350921	-7.35554	1.90162e-13	2.23097e-12
MAP2K7	318.299	-2.506	0.340792	-7.35344	1.93169e-13	2.26405e-12
CD53	2228.8	4.18	0.568645	7.35082	1.97e-13	2.3067e-12
TXNIP	4415.06	3.34868	0.455892	7.34533	2.05248e-13	2.40094e-12
ZNF362	348.32	-2.76099	0.375908	-7.34487	2.05953e-13	2.40685e-12
MROH1	1005.53	-2.569	0.3498	-7.34419	2.07008e-13	2.41683e-12
LSM3	130.415	4.00144	0.544901	7.34343	2.0819e-13	2.42827e-12
PRKD2	617.457	-2.44892	0.333543	-7.34212	2.10234e-13	2.44975e-12
AKAP1	270.775	-2.41698	0.329292	-7.33993	2.137e-13	2.48773e-12
NAA25	470.429	3.58851	0.488923	7.33962	2.14201e-13	2.49115e-12
DDX60	3011.32	4.27824	0.583239	7.33531	2.21203e-13	2.57009e-12
ZNF518A	520.106	2.97058	0.405016	7.33449	2.22575e-13	2.58355e-12
CTBP1	1122.17	-2.23856	0.305245	-7.33366	2.23957e-13	2.59708e-12
LNPK	210.774	3.32204	0.453271	7.32905	2.31794e-13	2.68537e-12
NOM1	794.422	-2.5707	0.350762	-7.3289	2.32054e-13	2.6858e-12
C7orf50	299.588	-2.27166	0.310066	-7.32637	2.36473e-13	2.73432e-12
TOR1AIP1	332.951	2.39023	0.326265	7.32604	2.37055e-13	2.73841e-12
CHTOP	709.918	2.60279	0.355309	7.32542	2.38145e-13	2.74837e-12
UQCRQ	270.36	4.01249	0.547836	7.32425	2.40247e-13	2.76998e-12
COL23A1	307.943	-3.716	0.507483	-7.32242	2.43545e-13	2.80531e-12
GTF3C1	1592.49	-2.45793	0.335905	-7.31734	2.52932e-13	2.90787e-12
SNU13	508.345	3.01833	0.41249	7.31734	2.52932e-13	2.90787e-12
MANEA	155.37	4.16457	0.569347	7.31464	2.58071e-13	2.9613e-12
SLC9A1	232.391	-2.64213	0.361207	-7.31471	2.57932e-13	2.9613e-12
CYTH1	1607.96	-2.11717	0.289454	-7.31436	2.58608e-13	2.96463e-12
THAP5	107.878	5.24111	0.716689	7.31295	2.61333e-13	2.99302e-12
TMEM160	175.87	-2.45805	0.336156	-7.31223	2.62739e-13	3.00627e-12
ZMYND11	566.223	2.64698	0.362025	7.3116	2.63978e-13	3.01757e-12
BROX	345.883	2.7071	0.370301	7.31055	2.66042e-13	3.0354e-12
JADE2	988.769	-1.99384	0.272732	-7.31061	2.65935e-13	3.0354e-12
PDE8A	211.678	2.99422	0.409624	7.30967	2.67809e-13	3.05266e-12
PARP2	161.182	3.43217	0.469572	7.30913	2.68871e-13	3.06188e-12
ATL2	306.558	2.8704	0.392747	7.3085	2.70131e-13	3.07332e-12
CALM1	1948.51	2.21751	0.303526	7.30584	2.75531e-13	3.13179e-12
SORCS2	39.1127	-5.82927	0.798035	-7.30453	2.7824e-13	3.1596e-12
NIFK	372.081	3.13399	0.429335	7.29964	2.88541e-13	3.27348e-12
ARID1A	1861.51	-2.30549	0.315933	-7.2974	2.93376e-13	3.32521e-12
EEF1B2	2390.5	4.03646	0.553454	7.29322	3.02639e-13	3.42697e-12
TOMM20	440.132	2.6433	0.362472	7.29242	3.04434e-13	3.44405e-12
MAT2B	605.734	3.09759	0.424869	7.2907	3.08359e-13	3.48518e-12
DOK2	617.604	-2.32255	0.318584	-7.29025	3.09385e-13	3.4935e-12
ELP2	275.365	3.10751	0.426286	7.28974	3.10547e-13	3.50005e-12
KDM6B	276.322	-3.37018	0.462311	-7.28987	3.10264e-13	3.50005e-12
DENND3	653.169	-2.21137	0.30337	-7.28935	3.11446e-13	3.5069e-12
KIAA0513	572.179	-2.40386	0.329833	-7.28811	3.1434e-13	3.53288e-12
MRPL34	105.073	4.43513	0.60854	7.28815	3.14238e-13	3.53288e-12
KIF1C	708.149	-2.28014	0.312939	-7.28619	3.18835e-13	3.58005e-12
PKD1	1241.43	-2.81469	0.386406	-7.28428	3.23391e-13	3.62783e-12
ITGA1	951.686	2.48816	0.341625	7.2833	3.25762e-13	3.65102e-12
TECPR1	704.432	-2.16286	0.296996	-7.28246	3.27786e-13	3.67029e-12
COL4A2	10013.4	-4.10559	0.563796	-7.28205	3.28786e-13	3.67806e-12
MTSS2	151.809	-3.06836	0.421828	-7.27395	3.49117e-13	3.90188e-12
FJX1	179.745	-2.70546	0.372066	-7.27145	3.5564e-13	3.9711e-12
PUS7L	167.057	3.3629	0.462556	7.27025	3.58824e-13	4.00293e-12
BRAF	410.058	2.3604	0.324726	7.26889	3.62453e-13	4.03968e-12
C8orf58	156.704	-2.53148	0.34839	-7.26623	3.69656e-13	4.11614e-12
NPHP4	79.4078	-3.20277	0.440935	-7.26359	3.7696e-13	4.1936e-12
CWC22	353.114	2.4121	0.33223	7.26033	3.86133e-13	4.29168e-12
SEMA3D	484.668	2.93087	0.403691	7.26018	3.86587e-13	4.29275e-12
SASS6	645.713	-2.56366	0.353129	-7.25985	3.87531e-13	4.29928e-12
HERC5	2268.39	3.77557	0.52012	7.25904	3.89848e-13	4.31887e-12
PICALM	1218.82	2.521	0.347294	7.25898	3.90015e-13	4.31887e-12
SNRNP48	439.745	-2.60187	0.358457	-7.25852	3.91343e-13	4.3296e-12
PDHB	313.73	2.56702	0.353714	7.25732	3.94821e-13	4.36406e-12
TBX2	100.512	-3.71196	0.511511	-7.25685	3.96206e-13	4.37535e-12
SSBP2	143.866	3.07567	0.423962	7.25459	4.02872e-13	4.44489e-12
FBXO31	415.772	-2.23893	0.308723	-7.25223	4.09962e-13	4.51897e-12
HGH1	246.512	-2.33218	0.321603	-7.25173	4.11468e-13	4.53142e-12
HIPK4	42.7441	-6.46217	0.891195	-7.25112	4.13325e-13	4.54771e-12
COX5B	434.677	3.14318	0.433582	7.24933	4.18835e-13	4.60412e-12
MBD6	177.53	-2.78075	0.383628	-7.24856	4.21229e-13	4.62621e-12
PLEKHM1	548.266	-2.20625	0.304382	-7.2483	4.22033e-13	4.63082e-12
MKLN1	488.922	2.50873	0.346161	7.2473	4.25165e-13	4.66094e-12
WDR90	133.966	-3.48477	0.481143	-7.24269	4.3986e-13	4.81765e-12
ELP3	271.04	2.82842	0.390701	7.23935	4.5083e-13	4.93331e-12
DENND2C	249.911	3.18797	0.440496	7.23723	4.57942e-13	5.00204e-12
YIPF6	343.285	2.32964	0.321894	7.23729	4.57736e-13	5.00204e-12
MBNL2	286.299	2.42572	0.335236	7.23584	4.62645e-13	5.04882e-12
TRAF3IP1	260.118	-2.2075	0.3051	-7.23535	4.64322e-13	5.06254e-12
ACTB	18797.5	-2.40812	0.332894	-7.2339	4.69322e-13	5.11242e-12
EMP1	223.014	2.85016	0.394133	7.23146	4.77843e-13	5.20054e-12
COL9A3	58.7011	-5.4514	0.753938	-7.23057	4.80973e-13	5.22988e-12
ZNF250	340.991	-2.27444	0.314631	-7.22892	4.86849e-13	5.28899e-12
DIAPH1	1520.97	-2.43222	0.336534	-7.22726	4.92832e-13	5.34916e-12
RLF	524.718	3.37786	0.467829	7.22027	5.18839e-13	5.62636e-12
ZBTB45	61.4593	-4.46744	0.619393	-7.21261	5.48885e-13	5.94683e-12
NR2F6	299.031	-2.65432	0.368038	-7.21208	5.51016e-13	5.96455e-12
ANKRD12	917.185	2.23172	0.30954	7.2098	5.60329e-13	6.05991e-12
PRKCZ	321.813	-2.32086	0.321955	-7.20863	5.65183e-13	6.10692e-12
SNX8	418.428	-2.44242	0.338848	-7.208	5.67809e-13	6.12979e-12
PLS3	272.876	2.80248	0.388919	7.20581	5.76979e-13	6.2232e-12
THUMPD3	312.657	2.82871	0.39263	7.2045	5.82557e-13	6.27775e-12
GIT1	333.637	-2.23298	0.309999	-7.20317	5.8827e-13	6.33364e-12
RC3H1	507.957	2.27949	0.316477	7.20271	5.90292e-13	6.34973e-12
ARID4A	445.342	2.45133	0.340424	7.20081	5.98543e-13	6.43273e-12
PHKB	463.109	2.62723	0.364866	7.20053	5.99787e-13	6.44035e-12
IL17B	195.284	-2.89703	0.402377	-7.19978	6.0308e-13	6.46994e-12
DBNDD1	54.2145	-4.68437	0.650901	-7.19674	6.16684e-13	6.61e-12
CHD3	2285.4	-1.96277	0.272782	-7.19539	6.22843e-13	6.67007e-12
XRN2	716.291	2.9718	0.413034	7.19505	6.24391e-13	6.6807e-12
NFIX	347.961	-2.6311	0.365738	-7.19395	6.29423e-13	6.72857e-12
CSNK1G2	1501.44	-2.41397	0.335598	-7.19304	6.33628e-13	6.76751e-12
PTPN22	341.738	2.57692	0.358259	7.19289	6.34328e-13	6.76897e-12
TSPAN6	118.604	4.50694	0.62663	7.19235	6.3687e-13	6.79008e-12
NPL	147.387	3.35459	0.466698	7.18793	6.57811e-13	7.00714e-12
TPM2	1072.6	-2.04267	0.284229	-7.18671	6.63715e-13	7.06378e-12
ZFP62	216.761	2.62003	0.364638	7.18528	6.70706e-13	7.13188e-12
SLC43A2	1284.17	-2.62873	0.365862	-7.18504	6.7188e-13	7.13805e-12
RBM38	747.247	-2.72968	0.379981	-7.18373	6.78335e-13	7.20028e-12
PMPCB	206.958	3.16444	0.440578	7.18249	6.84544e-13	7.25978e-12
TRAF2	2000.22	-2.30198	0.320561	-7.18111	6.91464e-13	7.32672e-12
API5	899.653	3.40644	0.474453	7.17973	6.98499e-13	7.39475e-12
MRPL28	104.742	-3.10576	0.432924	-7.17392	7.28776e-13	7.7085e-12
LLGL2	151.401	-2.57695	0.359237	-7.17342	7.31496e-13	7.73048e-12
PPIB	380.436	2.23613	0.311879	7.16986	7.50764e-13	7.92715e-12
MECP2	336.088	-2.37601	0.331413	-7.16936	7.53515e-13	7.94922e-12
PLEKHG5	160.027	-2.79769	0.390238	-7.16919	7.54414e-13	7.95173e-12
JPT1	185.203	-2.38535	0.332757	-7.16846	7.58471e-13	7.9875e-12
ITGA4	1861.68	2.45809	0.342982	7.16683	7.67566e-13	8.07621e-12
TMX2	159.501	2.98618	0.416744	7.1655	7.75028e-13	8.1476e-12
ACSL4	834.42	2.50465	0.34957	7.16493	7.78264e-13	8.17449e-12
CHCHD2	918.615	3.70813	0.517661	7.16324	7.87897e-13	8.26845e-12
TMEM94	364.795	-2.16543	0.302368	-7.16155	7.97672e-13	8.36375e-12
RPL38	2059.87	3.16984	0.442661	7.16088	8.0161e-13	8.39772e-12
MAP2K3	521.477	-2.43977	0.340731	-7.16042	8.04293e-13	8.4185e-12
ULK1	341.81	-2.68433	0.374955	-7.15908	8.12189e-13	8.49376e-12
PSMD14	251.529	2.84026	0.396789	7.15812	8.17887e-13	8.54593e-12
ETFA	354.137	3.08082	0.430703	7.153	8.49024e-13	8.86358e-12
ATG16L2	459.289	-2.16857	0.303217	-7.15188	8.56003e-13	8.92869e-12
INTS13	268.698	2.73688	0.382713	7.15125	8.59887e-13	8.96036e-12
USP37	360.558	2.26162	0.316265	7.15103	8.61272e-13	8.96036e-12
ZNF219	178.149	-2.40743	0.336651	-7.15112	8.60705e-13	8.96036e-12
SRP14	479.445	2.74378	0.383697	7.15089	8.62151e-13	8.96176e-12
CNOT3	297.183	-2.26588	0.317005	-7.14777	8.81967e-13	9.15982e-12
KLC2	667.97	-2.08772	0.292124	-7.14669	8.88936e-13	9.22425e-12
VCAM1	5109.67	3.56005	0.498159	7.14641	8.90742e-13	9.23502e-12
FBF1	287.446	-2.84783	0.398542	-7.14561	8.95953e-13	9.28106e-12
UBAC1	1059.13	-2.16313	0.302732	-7.14536	8.97615e-13	9.29028e-12
RPS18	3175.85	3.49516	0.489216	7.14441	9.03855e-13	9.34682e-12
RASA2	533.097	2.88553	0.404083	7.14093	9.27019e-13	9.57814e-12
SACM1L	429.399	2.57691	0.360942	7.1394	9.37399e-13	9.67708e-12
RPS4X	3366.76	2.54186	0.35607	7.13865	9.42533e-13	9.72174e-12
TEAD3	83.7635	-3.27198	0.458378	-7.13818	9.45777e-13	9.74684e-12
EAF2	770.702	-3.03988	0.425963	-7.13649	9.57408e-13	9.85827e-12
SOD2	762.107	3.60833	0.505725	7.13496	9.68119e-13	9.96004e-12
RFNG	324.449	-2.55979	0.358773	-7.13484	9.6899e-13	9.96049e-12
SEC22A	1022.55	-2.99766	0.420151	-7.13472	9.69851e-13	9.96084e-12
HNRNPUL2	1023.85	-2.20814	0.309513	-7.13425	9.73154e-13	9.97773e-12
NFIC	646.907	-3.3029	0.462962	-7.13429	9.72879e-13	9.97773e-12
MIOS	288.096	2.79645	0.392015	7.13353	9.78255e-13	1.00215e-11
BCL11A	305.703	-2.67362	0.37485	-7.13249	9.857e-13	1.00892e-11
CADM3	69.7302	-3.09233	0.433607	-7.13164	9.9177e-13	1.01427e-11
TRIM38	975.452	3.15864	0.442915	7.13147	9.93005e-13	1.01467e-11
PACS1	793.018	-2.53018	0.354873	-7.1298	1.00515e-12	1.02621e-11
CD28	273.797	3.26974	0.458616	7.12959	1.00669e-12	1.02691e-11
HYCC2	416.488	2.42454	0.340079	7.12934	1.00854e-12	1.02793e-11
TMEM104	107.976	-3.09402	0.434009	-7.12894	1.01143e-12	1.03e-11
LRIF1	130.225	3.34473	0.469244	7.12791	1.01902e-12	1.03685e-11
SLC2A4RG	99.7122	-2.77229	0.388993	-7.12685	1.02691e-12	1.04399e-11
SCARNA10	4730.46	3.37976	0.474495	7.12286	1.05713e-12	1.07381e-11
CSDC2	42.734	-3.9281	0.551512	-7.12243	1.06044e-12	1.07626e-11
FBXL6	147.435	-2.41301	0.338892	-7.12029	1.07697e-12	1.09212e-11
SPTAN1	4018.68	-2.63643	0.370348	-7.11879	1.08879e-12	1.10318e-11
VPS13C	1336.83	2.97082	0.417334	7.11856	1.09058e-12	1.10407e-11
TM9SF2	731.277	2.81791	0.395967	7.11652	1.10686e-12	1.11961e-11
SLC26A2	222.165	-2.40065	0.33749	-7.11327	1.13324e-12	1.14532e-11
TNFSF12	220.633	-2.40604	0.338504	-7.10786	1.17858e-12	1.19014e-11
MED4	136.983	3.22867	0.454347	7.10618	1.19296e-12	1.20366e-11
SFT2D2	486.346	-2.99907	0.422146	-7.10433	1.20905e-12	1.21887e-11
USPL1	192.559	3.23011	0.454752	7.10301	1.22066e-12	1.22955e-11
PLGRKT	104.483	4.3951	0.619358	7.09622	1.28216e-12	1.29042e-11
SLF1	203.792	3.7158	0.52378	7.09419	1.30108e-12	1.30836e-11
TMX1	344.377	2.35696	0.332568	7.08715	1.36904e-12	1.37556e-11
PPP1R12B	648.045	-2.08855	0.29473	-7.08631	1.37735e-12	1.38275e-11
ASAH1	727.585	3.60796	0.509266	7.08463	1.39415e-12	1.39845e-11
ARMC1	242.909	3.20943	0.453022	7.08448	1.39565e-12	1.39878e-11
AFG2A	211.279	3.12302	0.440833	7.08436	1.39693e-12	1.39891e-11
ANKRD35	41.9217	-4.19579	0.592445	-7.08215	1.41931e-12	1.42013e-11
CPSF2	435.9	2.66873	0.37699	7.07905	1.45145e-12	1.44988e-11
ZC3H12C	127.384	3.23841	0.457463	7.07906	1.45132e-12	1.44988e-11
RPS29	3278.59	2.94979	0.416814	7.077	1.47314e-12	1.47033e-11
KLHDC10	281.256	2.45027	0.346238	7.07685	1.47465e-12	1.47062e-11
KCNC4	37.8791	-5.90066	0.833952	-7.07554	1.48865e-12	1.48335e-11
ABLIM3	157.093	-2.60277	0.367909	-7.07449	1.49999e-12	1.49342e-11
NDUFS1	637.884	2.53412	0.358256	7.07348	1.51095e-12	1.50308e-11
PTBP3	1326.27	2.7334	0.386503	7.07213	1.52572e-12	1.51653e-11
NMI	779.559	3.27081	0.462569	7.07097	1.53852e-12	1.52799e-11
RELT	632.436	-2.12628	0.30073	-7.07038	1.54505e-12	1.5332e-11
DENND4C	450.746	2.25062	0.318385	7.06888	1.56193e-12	1.54868e-11
PLK1	291.291	-2.32191	0.328551	-7.06713	1.58173e-12	1.56702e-11
ZNF770	123.065	3.6944	0.522799	7.06658	1.58803e-12	1.57197e-11
RNF146	351.454	2.25898	0.319779	7.06417	1.61585e-12	1.59687e-11
STOM	953.695	2.65267	0.375504	7.06428	1.61457e-12	1.59687e-11
INTS6	825.471	2.45234	0.347195	7.06331	1.62584e-12	1.60544e-11
PIGA	116.518	3.6373	0.515035	7.06223	1.63853e-12	1.61663e-11
GPR34	207.141	2.99185	0.423661	7.0619	1.64238e-12	1.61911e-11
ORC2	302.073	3.0129	0.426684	7.06121	1.6506e-12	1.62588e-11
CSDE1	2553.62	2.79697	0.396257	7.05848	1.68338e-12	1.65682e-11
WASHC5	375.847	2.53801	0.359612	7.05762	1.69377e-12	1.66568e-11
ENPP2	674.947	2.67144	0.378581	7.05645	1.70811e-12	1.67841e-11
PSMC2	570.709	2.90457	0.411818	7.05303	1.7506e-12	1.71876e-11
GIGYF1	1124.38	-2.2616	0.320743	-7.05114	1.77452e-12	1.74082e-11
ZBTB44	751.173	2.26126	0.320808	7.04865	1.80668e-12	1.77093e-11
SCFD1	232.836	2.94949	0.418651	7.04523	1.85162e-12	1.8135e-11
CHAD	136.805	-2.77545	0.394037	-7.04363	1.87298e-12	1.83293e-11
KDM7A	708.776	2.6217	0.372229	7.04324	1.87816e-12	1.83651e-11
CUL2	335.492	3.3119	0.470415	7.04037	1.91735e-12	1.8733e-11
TRAPPC13	223.023	3.1906	0.453386	7.03727	1.96046e-12	1.91388e-11
ZNF516	283.447	-2.39232	0.340036	-7.03551	1.98536e-12	1.93661e-11
RPS24	5162.22	2.18614	0.31085	7.03279	2.02444e-12	1.97313e-11
NPM1	3466.1	2.62491	0.373315	7.03134	2.04557e-12	1.99212e-11
NARS1	673.848	2.45622	0.349369	7.03045	2.05874e-12	2.00331e-11
JUN	78.9301	-3.01026	0.428232	-7.02951	2.07258e-12	2.01516e-11
ZYX	1038	-3.06225	0.435727	-7.02791	2.0965e-12	2.03677e-11
CFAP97	133.194	3.65987	0.520772	7.02779	2.09837e-12	2.03694e-11
UAP1L1	530.966	-2.97335	0.423117	-7.02726	2.10632e-12	2.04301e-11
ENPP6	237.095	3.42263	0.487083	7.0268	2.11318e-12	2.04802e-11
UHRF1	384.55	-2.13776	0.304284	-7.02554	2.13239e-12	2.06497e-11
BPNT1	266.485	3.01717	0.429588	7.0234	2.16528e-12	2.09514e-11
ATRAID	194.945	3.15935	0.450017	7.02052	2.21042e-12	2.1371e-11
GJA1	243.955	2.75377	0.392307	7.01944	2.22763e-12	2.15201e-11
BOP1	678.544	-2.32403	0.331144	-7.01819	2.24759e-12	2.16954e-11
LACTB2	119.214	3.85224	0.548952	7.01745	2.25948e-12	2.17928e-11
CHUK	189.524	3.45392	0.492336	7.01537	2.29333e-12	2.21016e-11
RAPGEF1	1041.5	-2.49784	0.356156	-7.01331	2.32737e-12	2.24117e-11
SCAF11	1878	2.30936	0.329303	7.01288	2.33465e-12	2.24638e-11
LCOR	877.141	2.31229	0.329922	7.00861	2.40705e-12	2.31419e-11
TMEM39A	136.761	3.03732	0.433405	7.00804	2.41681e-12	2.32172e-11
CGGBP1	1155.64	1.87641	0.267768	7.00761	2.42423e-12	2.32699e-11
CNTROB	227.274	-2.59051	0.36982	-7.00478	2.47368e-12	2.37257e-11
GSK3A	247.787	-2.28224	0.32582	-7.0046	2.47701e-12	2.37387e-11
BTAF1	753.443	2.15792	0.308096	7.00405	2.48667e-12	2.38123e-11
DLGAP5	309.646	2.79993	0.399885	7.00184	2.52625e-12	2.41721e-11
BRF1	734.687	-2.28986	0.327043	-7.0017	2.52866e-12	2.4176e-11
BTG1	1333.82	2.98327	0.426104	7.00127	2.53645e-12	2.42311e-11
FRYL	1309.87	2.84685	0.406877	6.99682	2.61829e-12	2.49931e-11
CCDC154	77.6666	-4.29089	0.613329	-6.99607	2.63245e-12	2.51084e-11
RAB8B	1075.97	2.47101	0.353424	6.99164	2.71684e-12	2.58882e-11
UQCRC2	373.472	2.97696	0.425793	6.99156	2.71851e-12	2.58882e-11
ADARB2	68.68	-3.28556	0.470026	-6.99016	2.74576e-12	2.61271e-11
FNDC3A	693.206	2.11526	0.302659	6.98891	2.77021e-12	2.63385e-11
NEIL2	165.307	-3.48721	0.498971	-6.98881	2.77236e-12	2.63385e-11
ADAMTSL2	181.927	-3.25511	0.465829	-6.98777	2.79285e-12	2.65122e-11
FLOT2	423.862	-2.3568	0.337328	-6.98667	2.81482e-12	2.66997e-11
GTF2H5	90.8592	4.82359	0.690555	6.98508	2.84689e-12	2.69826e-11
BLMH	325.775	2.37094	0.339631	6.98093	2.93222e-12	2.77696e-11
FOCAD	455.135	2.10313	0.301273	6.9808	2.93496e-12	2.77736e-11
SAT1	3307.27	3.42368	0.490498	6.98001	2.95152e-12	2.79085e-11
MMADHC	235.044	2.99941	0.42974	6.97959	2.96036e-12	2.79701e-11
BCL2L2	2711.95	-2.95134	0.422911	-6.97863	2.98069e-12	2.814e-11
RIOK3	468.554	2.72991	0.39119	6.97846	2.98427e-12	2.81518e-11
CUL5	539.228	2.29518	0.32899	6.97646	3.02711e-12	2.84889e-11
UHMK1	1035.95	2.55031	0.365555	6.97655	3.02525e-12	2.84889e-11
UTP20	515.492	2.49385	0.35746	6.97659	3.02439e-12	2.84889e-11
NOPCHAP1	122.527	3.71868	0.53319	6.97441	3.07166e-12	2.88856e-11
CTIF	180.126	-2.68916	0.385593	-6.9741	3.07829e-12	2.89253e-11
AKIRIN1	574.106	2.12676	0.304967	6.97372	3.08661e-12	2.89809e-11
OSER1	156.072	3.0945	0.443761	6.97335	3.0949e-12	2.90361e-11
IKBKG	730.29	-1.99073	0.285536	-6.97191	3.12673e-12	2.93119e-11
C7	3551.69	2.93001	0.420419	6.96925	3.18644e-12	2.98484e-11
ZNF575	56.2363	-4.50635	0.646678	-6.96846	3.20439e-12	2.99931e-11
SOD1	547.999	2.69855	0.387306	6.96749	3.22656e-12	3.01772e-11
ERF	269.901	-2.37857	0.341388	-6.96737	3.22928e-12	3.01792e-11
MYO1G	2106.3	-1.87118	0.268619	-6.9659	3.26301e-12	3.04708e-11
INPPL1	1629.93	-2.21973	0.318764	-6.96356	3.31772e-12	3.09576e-11
PKIA	90.9011	5.10419	0.733134	6.96215	3.35112e-12	3.12451e-11
HSPA8	14489.4	2.56321	0.368215	6.96118	3.3744e-12	3.14378e-11
ATP5MC1	196.111	2.92639	0.420664	6.9566	3.48582e-12	3.24508e-11
MAP4K2	658.61	-2.24906	0.323308	-6.95639	3.49099e-12	3.24738e-11
ssc-mir-150-1	24.7827	-6.33392	0.910665	-6.95527	3.51885e-12	3.27076e-11
BRD9	950.258	-2.12303	0.305422	-6.95112	3.62397e-12	3.36587e-11
NFATC1	543.185	-2.53594	0.36484	-6.95084	3.63116e-12	3.36995e-11
FAM20C	151.25	-3.00484	0.432325	-6.95042	3.6419e-12	3.37732e-11
SCARNA7	3217.21	2.68353	0.386139	6.94965	3.66189e-12	3.39324e-11
PBRM1	923.494	2.1555	0.310183	6.94914	3.67529e-12	3.40304e-11
PALM3	33.8088	-5.29702	0.762308	-6.94867	3.68745e-12	3.41167e-11
DUSP11	236.864	2.51426	0.361898	6.94743	3.71997e-12	3.43911e-11
AKAP9	1513.47	2.5468	0.366619	6.94673	3.73852e-12	3.45361e-11
TFG	239.117	2.63705	0.379631	6.94636	3.74821e-12	3.45991e-11
VWF	1384.27	-2.83359	0.40806	-6.94404	3.81041e-12	3.51463e-11
TIPRL	236.772	3.43632	0.494947	6.9428	3.84398e-12	3.54288e-11
DDX47	226.165	2.87504	0.414192	6.94132	3.88455e-12	3.57753e-11
MFN1	461.6	2.38594	0.343825	6.93941	3.93753e-12	3.62355e-11
VPS8	504.969	2.45136	0.353423	6.93605	4.0321e-12	3.70774e-11
PNKP	1646.37	-1.89971	0.273896	-6.93587	4.03729e-12	3.70969e-11
UHRF2	473.07	2.30823	0.332939	6.93289	4.12319e-12	3.78572e-11
ARMC5	86.1827	-2.9107	0.420002	-6.9302	4.20236e-12	3.85548e-11
ARMC10	358.905	2.77931	0.401108	6.92908	4.2359e-12	3.88328e-11
TBXA2R	117.9	-3.10409	0.44803	-6.92832	4.25881e-12	3.90132e-11
GGA1	695.806	-2.16053	0.311851	-6.92808	4.2658e-12	3.90454e-11
NPC2	481.89	2.77061	0.399915	6.92798	4.26882e-12	3.90454e-11
TMEM209	181.797	2.64527	0.381943	6.92582	4.33449e-12	3.9616e-11
IPO7	1072.04	3.1395	0.453342	6.92523	4.35257e-12	3.9751e-11
CPD	970.289	2.33915	0.337827	6.9241	4.38762e-12	4.00408e-11
PARL	92.8283	5.35534	0.773463	6.92385	4.39539e-12	4.00813e-11
MICAL3	538.387	-2.51125	0.362725	-6.92327	4.4133e-12	4.02142e-11
NKX3-2	32.7135	-4.69168	0.678309	-6.91673	4.62191e-12	4.20831e-11
ZNF596	154.184	3.11412	0.4503	6.91565	4.65738e-12	4.2374e-11
CEP43	282.697	-2.76974	0.400534	-6.91511	4.67491e-12	4.25014e-11
BDH2	191.95	2.80425	0.405745	6.91137	4.79995e-12	4.36053e-11
UBE2W	3866.12	-4.03814	0.584291	-6.91117	4.8066e-12	4.36328e-11
C5orf24	435.003	2.35103	0.340242	6.90989	4.85027e-12	4.3996e-11
TTC27	173.625	2.93186	0.424444	6.90752	4.93183e-12	4.47022e-11
VDAC3	255.508	2.61545	0.378855	6.90356	5.07141e-12	4.59327e-11
IQCG	49.9604	-4.39498	0.636947	-6.90006	5.198e-12	4.70438e-11
UTP15	223.039	2.84293	0.412151	6.89779	5.28162e-12	4.77648e-11
TBCC	761.28	-2.2324	0.323826	-6.89382	5.43154e-12	4.90837e-11
MAPK8	224.898	2.72011	0.394608	6.8932	5.45504e-12	4.9259e-11
CASZ1	141.94	-3.43941	0.498967	-6.89306	5.4606e-12	4.92723e-11
CALU	810.018	2.62084	0.380237	6.89265	5.47612e-12	4.93753e-11
CAPN10	704.705	-2.5446	0.369187	-6.89244	5.4845e-12	4.94139e-11
SKAP2	556.872	2.37917	0.345231	6.89153	5.51959e-12	4.96929e-11
XCL1	106.571	8.73831	1.26802	6.89133	5.52748e-12	4.97266e-11
C1QTNF1	518.85	-2.61825	0.379956	-6.89093	5.54296e-12	4.98287e-11
DHX34	487.14	-2.25731	0.327587	-6.8907	5.55171e-12	4.98701e-11
MMS22L	207.456	3.25203	0.472039	6.88932	5.60582e-12	5.03186e-11
RBM12B	2842.74	-2.60526	0.378172	-6.88908	5.6153e-12	5.03662e-11
CLMN	201.537	-3.40323	0.494038	-6.88859	5.63466e-12	5.05022e-11
POGLUT3	183.283	3.25541	0.472705	6.88676	5.70759e-12	5.11178e-11
STAG2	1711.68	2.71704	0.394617	6.88526	5.7684e-12	5.1624e-11
CDC42SE2	245.943	-2.71772	0.394809	-6.88362	5.83509e-12	5.2182e-11
ATG12	290.499	2.33383	0.339067	6.88309	5.85691e-12	5.23383e-11
NDOR1	271.059	-2.43001	0.35318	-6.88038	5.96951e-12	5.33049e-11
PGAP1	634.033	2.28932	0.332808	6.87881	6.03537e-12	5.38131e-11
TBX10	36.0522	-4.0902	0.594601	-6.8789	6.03154e-12	5.38131e-11
EED	208.944	2.94921	0.428824	6.87744	6.09375e-12	5.42935e-11
RAMP3	66.0435	-3.32351	0.483321	-6.8764	6.13842e-12	5.46106e-11
RPL5	3932.83	2.94654	0.428499	6.87643	6.13709e-12	5.46106e-11
TSPEAR	44.469	-4.03155	0.586343	-6.87575	6.16626e-12	5.48177e-11
NBL1	490.635	-2.28076	0.331839	-6.8731	6.28233e-12	5.58084e-11
CCDC85B	309.644	-2.9178	0.424824	-6.86827	6.49843e-12	5.76856e-11
PLEKHG2	289.09	-2.83623	0.413007	-6.86726	6.54473e-12	5.8011e-11
SCAMP1	159.731	3.31992	0.483436	6.86735	6.54035e-12	5.8011e-11
TRMT44	334.127	-2.76377	0.402498	-6.86654	6.5778e-12	5.82612e-11
ARHGAP12	339.752	2.6069	0.3798	6.86388	6.70148e-12	5.93131e-11
DOCK10	2460.68	2.82639	0.411829	6.86302	6.74198e-12	5.96276e-11
SUCLA2	229.063	3.20303	0.466794	6.86177	6.80104e-12	6.01058e-11
PCYOX1L	242.874	-2.92281	0.425963	-6.86166	6.80643e-12	6.01093e-11
ARHGEF18	4315.15	-2.65451	0.386903	-6.86092	6.84179e-12	6.03773e-11
NTN1	143.118	-3.09363	0.451182	-6.85672	7.04616e-12	6.21212e-11
RPLP2	6924.42	-2.15974	0.314985	-6.85664	7.04973e-12	6.21212e-11
TTK	128.81	3.15781	0.460729	6.85395	7.18383e-12	6.32566e-11
SS18	591.199	2.75935	0.40264	6.85314	7.2246e-12	6.35691e-11
CASKIN1	59.8127	-3.5164	0.513176	-6.85223	7.27096e-12	6.39302e-11
RNF38	306.724	2.2533	0.328864	6.85175	7.295e-12	6.40818e-11
SLC22A23	198.124	-2.83179	0.413299	-6.85168	7.29885e-12	6.40818e-11
IQSEC1	790.471	-2.51736	0.36763	-6.84754	7.51327e-12	6.59163e-11
GPR35	820.604	-2.18486	0.319324	-6.84215	7.80149e-12	6.83454e-11
RND3	163.032	2.96245	0.432969	6.84217	7.80037e-12	6.83454e-11
VPS54	580.437	2.06203	0.301418	6.8411	7.85856e-12	6.87952e-11
CABIN1	487.077	-2.17169	0.317511	-6.83975	7.93316e-12	6.93978e-11
UBE2V1	392.942	2.729	0.399055	6.83865	7.99429e-12	6.98818e-11
PRPF40A	1390.16	3.01603	0.441221	6.83564	8.1638e-12	7.13118e-11
RABGAP1	504.436	2.09965	0.307221	6.83434	8.23853e-12	7.19124e-11
PLXNA3	180.146	-3.03948	0.444745	-6.83422	8.24511e-12	7.19177e-11
PTPRC	6301.35	2.43326	0.356307	6.82912	8.54364e-12	7.44677e-11
TOB2	554.631	-2.46097	0.360559	-6.82544	8.76583e-12	7.63489e-11
GCGR	103.066	-4.37655	0.641386	-6.82358	8.88018e-12	7.72891e-11
NYAP1	49.9984	-4.62207	0.67738	-6.82344	8.8885e-12	7.73056e-11
KPNA5	128.019	3.30941	0.485141	6.82155	9.00656e-12	7.82758e-11
PPT1	600.879	2.4919	0.365538	6.81707	9.2915e-12	8.0694e-11
C21orf91	785.576	2.85611	0.418982	6.81677	9.31077e-12	8.0803e-11
SETX	4090.71	2.85261	0.41849	6.81643	9.33284e-12	8.09362e-11
CARD11	1259.44	-2.43686	0.357515	-6.81609	9.35498e-12	8.10698e-11
PPID	295.868	2.6438	0.387992	6.81407	9.4877e-12	8.21607e-11
UMPS	500.943	2.60227	0.381936	6.81335	9.53505e-12	8.25114e-11
UNC5B	168.153	-3.19984	0.469663	-6.81305	9.55486e-12	8.26235e-11
DBP	95.0424	-2.81775	0.413632	-6.81223	9.6096e-12	8.30372e-11
BSN	73.3998	-3.25106	0.47726	-6.81192	9.63052e-12	8.31582e-11
HLX	241.266	-2.6517	0.389328	-6.81097	9.6945e-12	8.36507e-11
ANGPT2	465.901	2.84312	0.417471	6.81034	9.73657e-12	8.39535e-11
TMED7	503.097	2.07855	0.305283	6.80859	9.85603e-12	8.49227e-11
KIF18A	92.741	4.30703	0.632709	6.80729	9.94559e-12	8.56331e-11
JKAMP	123.063	4.26967	0.627258	6.80688	9.97353e-12	8.58123e-11
COG4	327.276	2.14277	0.314837	6.80595	1.00386e-11	8.63102e-11
PLEKHF2	461.925	2.69477	0.39609	6.80343	1.02156e-11	8.77695e-11
LGALS8	328.017	2.54586	0.374277	6.80209	1.03114e-11	8.85297e-11
ABCA3	541.384	-2.87816	0.42318	-6.80127	1.03701e-11	8.897e-11
FMO2	142.786	3.49973	0.514884	6.79711	1.06735e-11	9.15079e-11
RNF141	162.336	3.10013	0.456165	6.79607	1.07515e-11	9.21109e-11
DHRS7B	314.549	-2.36139	0.347519	-6.79501	1.08306e-11	9.27229e-11
NUP160	379.719	2.41424	0.355329	6.79438	1.0878e-11	9.30623e-11
CLK4	661.74	2.13481	0.314213	6.79416	1.08949e-11	9.31406e-11
MTUS2	64.5522	-3.17954	0.467996	-6.79396	1.09096e-11	9.32004e-11
SMG9	136.9	-2.46703	0.363133	-6.79373	1.0927e-11	9.32824e-11
SLC4A7	941.756	2.32684	0.342505	6.7936	1.09371e-11	9.33024e-11
FAM111A	769.535	3.29998	0.486125	6.78833	1.13437e-11	9.67023e-11
SMURF1	534.219	-2.31693	0.341409	-6.78638	1.14985e-11	9.7953e-11
CHD9	873.657	3.17308	0.467713	6.78424	1.167e-11	9.93434e-11
XRN1	824.94	2.38822	0.352127	6.78226	1.18308e-11	1.00641e-10
CTSS	5469.01	2.52668	0.372705	6.7793	1.20761e-11	1.02655e-10
HTT	1708.52	-2.22615	0.328395	-6.77886	1.21127e-11	1.02893e-10
ITGB1	1476.1	2.17701	0.321164	6.7785	1.21432e-11	1.0308e-10
HMGCS1	529.614	2.35731	0.347821	6.77737	1.22383e-11	1.03814e-10
EHMT2	720.61	-1.9511	0.287906	-6.77688	1.22803e-11	1.04097e-10
LRP5	187.156	-2.40177	0.354434	-6.77634	1.23257e-11	1.04408e-10
ITM2A	119.048	4.1029	0.605935	6.77119	1.2773e-11	1.08122e-10
PIP5K1C	348.85	-2.61536	0.38629	-6.77046	1.28375e-11	1.08591e-10
TLE3	1528.6	-2.32847	0.344123	-6.7664	1.32026e-11	1.11601e-10
MRPS31	209.101	2.40054	0.354789	6.76609	1.32305e-11	1.11758e-10
C15orf39	268.172	-2.84337	0.420403	-6.76343	1.3476e-11	1.13753e-10
SLC6A3	87.433	-3.55451	0.525751	-6.76082	1.37212e-11	1.15741e-10
BRMS1	597.949	-1.87622	0.27758	-6.75922	1.38736e-11	1.16945e-10
STIM1	600.089	-2.54556	0.376652	-6.75839	1.39535e-11	1.17535e-10
DEF8	539.682	-2.27213	0.336297	-6.7563	1.41556e-11	1.19154e-10
SUB1	278.416	3.40774	0.504412	6.75586	1.41988e-11	1.19435e-10
TOGARAM1	409.243	2.24858	0.333049	6.75149	1.46333e-11	1.23003e-10
INPP5F	248.423	2.38286	0.352947	6.75132	1.46504e-11	1.23061e-10
BCL2L14	383.511	3.72032	0.551206	6.74943	1.4843e-11	1.24593e-10
RAB5IF	1152.69	-3.62388	0.537072	-6.74747	1.50446e-11	1.26197e-10
CASP1	285.041	2.70945	0.401564	6.74725	1.5067e-11	1.26296e-10
TMEM132A	174.044	-2.25896	0.33513	-6.74054	1.57794e-11	1.32176e-10
IRAK1	541.009	-2.4066	0.357132	-6.73868	1.59837e-11	1.33794e-10
RAB2A	243.59	2.96528	0.440068	6.73823	1.6033e-11	1.34114e-10
PUM1	602.72	2.38496	0.354015	6.73688	1.61824e-11	1.35269e-10
ZC3HAV1L	106.204	-3.07182	0.455996	-6.73651	1.62241e-11	1.35524e-10
C9orf72	218.123	2.87644	0.427196	6.73332	1.65836e-11	1.38431e-10
PRRT2	49.5218	-4.02275	0.597482	-6.73285	1.6637e-11	1.3878e-10
APOE	6096.33	-2.29591	0.341148	-6.72994	1.69734e-11	1.41488e-10
ZNF703	69.1496	-3.83766	0.570255	-6.72973	1.69979e-11	1.41594e-10
INPP5E	307.013	-2.68618	0.399176	-6.72932	1.70458e-11	1.41895e-10
KCP	155.159	-3.28791	0.488606	-6.72917	1.7063e-11	1.4194e-10
MARCHF1	599.481	2.26072	0.335965	6.72902	1.70814e-11	1.41995e-10
LEMD2	1178.69	-2.2127	0.328835	-6.7289	1.70954e-11	1.42013e-10
BIN3	325.874	-2.19148	0.32573	-6.72791	1.72122e-11	1.42885e-10
TXNDC17	109.21	3.73678	0.55575	6.72384	1.76997e-11	1.46831e-10
TMEM151B	62.6197	-3.08123	0.458357	-6.72234	1.78829e-11	1.48248e-10
JADE3	170.328	2.88164	0.428691	6.72195	1.79312e-11	1.48546e-10
RAVER1	729.554	-2.31612	0.344628	-6.72064	1.80928e-11	1.49782e-10
MRRF	122.698	3.34358	0.497633	6.71898	1.83003e-11	1.51396e-10
FRS3	31.6307	-4.51198	0.671539	-6.71886	1.83147e-11	1.51411e-10
SLC40A1	1376.93	3.34111	0.497408	6.71703	1.85468e-11	1.53224e-10
CRYBG3	641.671	2.36677	0.352444	6.71529	1.87692e-11	1.54849e-10
LYSMD4	154.979	2.70963	0.403496	6.71538	1.8758e-11	1.54849e-10
ANK1	41.8666	-5.47031	0.815149	-6.71081	1.93541e-11	1.59566e-10
EIF1AX	616.347	2.85144	0.425144	6.707	1.98668e-11	1.6368e-10
HAP1	33.4698	-5.59669	0.834594	-6.70588	2.00191e-11	1.64822e-10
PDCD1LG2	856.947	2.3511	0.350646	6.70503	2.01359e-11	1.6567e-10
SLC16A10	110.807	-2.74891	0.410024	-6.70427	2.02409e-11	1.66421e-10
STRN4	1182.65	-2.55908	0.381724	-6.70401	2.02781e-11	1.66613e-10
WDR11	361.861	2.43517	0.363299	6.70294	2.04268e-11	1.6772e-10
LY6E	937.051	-2.15699	0.32181	-6.70267	2.0464e-11	1.67911e-10
KLHL20	184.275	2.78259	0.415355	6.6993	2.09423e-11	1.71718e-10
NRIP1	938.613	2.07576	0.309871	6.69879	2.10148e-11	1.72195e-10
NDC80	128.835	3.30792	0.493863	6.69806	2.11206e-11	1.72945e-10
RPS6KB1	448.769	2.29134	0.342125	6.69738	2.12186e-11	1.73629e-10
RPL34	2781.16	3.44955	0.515108	6.69676	2.13097e-11	1.74256e-10
DACT3	188.38	-2.4644	0.368019	-6.69639	2.13632e-11	1.74575e-10
C5orf15	247.997	2.51002	0.374843	6.69618	2.13942e-11	1.7471e-10
USP33	284.428	2.91977	0.436137	6.69462	2.16239e-11	1.76466e-10
CDC42EP5	85.639	-3.98198	0.594831	-6.69431	2.16694e-11	1.76717e-10
NOVA2	27.5412	-5.10261	0.762271	-6.69396	2.17206e-11	1.77015e-10
IL21R	1022.92	-1.91033	0.285391	-6.69374	2.17538e-11	1.77165e-10
ACOX3	304.702	-2.24295	0.335131	-6.69276	2.18999e-11	1.77994e-10
PPP1R8	270.411	2.77778	0.415032	6.69293	2.18741e-11	1.77994e-10
RBMS3	214.785	2.7789	0.415208	6.69281	2.18931e-11	1.77994e-10
KIF7	244.672	-2.21955	0.331653	-6.69239	2.1955e-11	1.78321e-10
LANCL1	266.745	2.89584	0.432857	6.69005	2.23095e-11	1.81079e-10
VPS45	144.757	3.43418	0.513381	6.68933	2.24198e-11	1.81851e-10
NDUFB5	154.098	3.04934	0.456035	6.68663	2.28367e-11	1.85108e-10
SLC34A3	71.1866	-4.64995	0.695455	-6.6862	2.29037e-11	1.85526e-10
CCDC22	234.564	-2.24191	0.335348	-6.68535	2.30378e-11	1.86393e-10
GALM	175.408	2.68967	0.402325	6.68532	2.30417e-11	1.86393e-10
USP35	60.294	-3.60358	0.539067	-6.68484	2.31169e-11	1.86876e-10
SLC35A1	201.57	3.34436	0.500439	6.68285	2.34332e-11	1.89306e-10
CCNC	284.338	2.74603	0.410934	6.6824	2.3506e-11	1.89766e-10
U2AF2	1174.29	-1.85223	0.277348	-6.67835	2.41642e-11	1.9495e-10
MAP3K7	645.545	2.57828	0.386109	6.67759	2.42898e-11	1.95832e-10
SYNCRIP	799.389	2.32864	0.348745	6.67718	2.43576e-11	1.96247e-10
SNRNP40	145.226	2.82737	0.423599	6.67464	2.47833e-11	1.99543e-10
CAV2	100.377	3.60258	0.539763	6.67438	2.48273e-11	1.99763e-10
KLF2	572.814	-2.02907	0.304025	-6.67404	2.4886e-11	2.0002e-10
PPP1R37	442.506	-2.40676	0.360617	-6.674	2.48925e-11	2.0002e-10
BMI1	165.697	2.82599	0.42344	6.67387	2.49144e-11	2.00063e-10
PIK3CD	1525.88	-2.34401	0.351292	-6.67254	2.51408e-11	2.01747e-10
ACTR2	2040.92	3.44788	0.516811	6.67145	2.53286e-11	2.03118e-10
CERS1	25.0539	-7.10212	1.06461	-6.67109	2.53915e-11	2.03487e-10
GNS	1638.12	2.61675	0.392556	6.66593	2.63003e-11	2.1063e-10
IMPA1	223.448	2.91176	0.436997	6.6631	2.68112e-11	2.14578e-10
BLNK	316.853	2.40952	0.361869	6.65852	2.76589e-11	2.21085e-10
MRPL33	88.4219	4.10977	0.61722	6.65851	2.76609e-11	2.21085e-10
IST1	615.641	3.47025	0.521246	6.6576	2.78338e-11	2.22319e-10
TSKS	25.112	-6.69993	1.00682	-6.65458	2.84113e-11	2.26782e-10
RIT1	787.305	-2.34364	0.352191	-6.65444	2.84383e-11	2.26847e-10
ADAM10	889.637	2.06409	0.310294	6.65207	2.89003e-11	2.30379e-10
TRIM35	319.374	-2.34938	0.353305	-6.64974	2.93611e-11	2.33898e-10
SMG1	1727.6	2.14039	0.322153	6.64402	3.05233e-11	2.42996e-10
OPA1	461.268	2.4269	0.365471	6.64047	3.12676e-11	2.48756e-10
FAM162A	110.231	3.41752	0.514677	6.64012	3.1342e-11	2.49184e-10
FAM50A	1090.89	-2.04945	0.308771	-6.63743	3.19198e-11	2.5361e-10
SLC9A3	71.8444	-4.31963	0.65097	-6.63569	3.22987e-11	2.56451e-10
TARS1	861.99	2.11175	0.318297	6.63454	3.2552e-11	2.58291e-10
ZBTB25	1598.63	-2.1818	0.328906	-6.6335	3.27818e-11	2.59944e-10
GDAP2	165.381	2.6528	0.400193	6.6288	3.38432e-11	2.68184e-10
BEGAIN	42.5578	-4.55943	0.687835	-6.62866	3.38739e-11	2.6825e-10
CCT3	1401.11	2.14265	0.323279	6.62788	3.40545e-11	2.69503e-10
5_8S_rRNA	244.876	-10.988	1.6579	-6.62768	3.41008e-11	2.69692e-10
VPS4B	485.89	2.62964	0.396822	6.62675	3.43158e-11	2.71214e-10
SH2D1A	215.043	2.96441	0.447369	6.62632	3.44149e-11	2.71819e-10
NARF	616.881	-2.25546	0.340391	-6.62608	3.44725e-11	2.72096e-10
SOCS5	308.184	2.46814	0.372501	6.62586	3.45232e-11	2.72317e-10
IQGAP3	83.5093	-2.71853	0.410301	-6.6257	3.456e-11	2.72429e-10
GPR4	42.8014	-3.70175	0.558739	-6.62519	3.468e-11	2.73196e-10
KCNH3	44.8752	-4.42951	0.668607	-6.62499	3.47281e-11	2.73396e-10
TIGD5	104.108	-3.22847	0.487362	-6.62437	3.48736e-11	2.74362e-10
EAPP	157.374	2.68425	0.405234	6.62396	3.49705e-11	2.74945e-10
SH3BP5	755.887	-2.17726	0.32877	-6.62245	3.53282e-11	2.77575e-10
BRWD3	312.952	2.3689	0.357942	6.61811	3.63822e-11	2.8567e-10
PTDSS2	252.938	-2.43385	0.367778	-6.61771	3.6481e-11	2.8626e-10
SSTR2	31.5664	-4.82288	0.7288	-6.61755	3.65189e-11	2.8637e-10
DDX50	360.826	2.09556	0.316696	6.61695	3.66698e-11	2.87366e-10
CHEK2	145.614	3.00545	0.454228	6.61662	3.67516e-11	2.8782e-10
MYH3	114.236	-2.68014	0.405195	-6.61446	3.72923e-11	2.91864e-10
TRIR	1122.53	-1.92773	0.291463	-6.61396	3.74161e-11	2.92643e-10
CEMIP2	2104.67	2.19399	0.33176	6.61319	3.76128e-11	2.93991e-10
NES	193.673	-3.64242	0.550909	-6.61165	3.80063e-11	2.96874e-10
CIZ1	359.388	-2.1013	0.317914	-6.60962	3.85295e-11	3.00765e-10
THTPA	253.267	-2.16163	0.327144	-6.60758	3.90662e-11	3.04757e-10
UBQLN1	622.426	2.27717	0.344695	6.60633	3.93952e-11	3.07075e-10
ZFHX3	269.054	-2.99078	0.452719	-6.60626	3.94144e-11	3.07075e-10
INPP5D	1136.51	-1.99639	0.302232	-6.60549	3.96193e-11	3.08472e-10
ERBB3	2279.7	3.29912	0.499462	6.60536	3.96558e-11	3.08556e-10
PON2	107.027	3.50205	0.530432	6.60227	4.0491e-11	3.14851e-10
SAMD4B	218.374	-2.2769	0.344935	-6.60095	4.08537e-11	3.17467e-10
PRDX6	149.586	3.14357	0.476349	6.59931	4.13071e-11	3.20783e-10
HEXA	943.172	2.69934	0.40923	6.59615	4.21964e-11	3.27478e-10
CMTM8	242.929	-2.79074	0.423146	-6.59523	4.24611e-11	3.2932e-10
TERF2IP	466.922	2.57931	0.391128	6.59455	4.26558e-11	3.30617e-10
UGGT1	1133.19	2.25054	0.341385	6.59238	4.3284e-11	3.3527e-10
SIK1	237.283	-2.48472	0.377209	-6.58711	4.48464e-11	3.47149e-10
MAPK1IP1L	400.141	2.6795	0.40685	6.58598	4.51899e-11	3.49583e-10
SEC31A	1030.34	2.14167	0.325197	6.58576	4.52569e-11	3.49877e-10
DAAM1	328.82	2.34699	0.35639	6.58544	4.53537e-11	3.504e-10
GLI3	110.794	-3.31462	0.503338	-6.58528	4.54039e-11	3.50563e-10
ASPSCR1	603.568	-1.95174	0.296389	-6.58508	4.54641e-11	3.50802e-10
NDUFB1	76.4631	4.78783	0.727125	6.58461	4.56083e-11	3.5169e-10
CEP152	288.466	2.79973	0.425276	6.58333	4.60018e-11	3.54496e-10
GPC1	148.85	-2.55512	0.388133	-6.58311	4.60696e-11	3.54792e-10
FGFRL1	57.4661	-3.19965	0.486191	-6.58105	4.67127e-11	3.59515e-10
MROH6	31.779	-4.9393	0.750596	-6.58051	4.68841e-11	3.60603e-10
CCDC180	415.564	3.06893	0.466417	6.57979	4.71123e-11	3.62127e-10
CEP250	1024.45	-1.95122	0.296687	-6.57669	4.81029e-11	3.69269e-10
THEMIS	182.44	2.58392	0.39289	6.5767	4.81001e-11	3.69269e-10
LRP3	80.9176	-3.04919	0.463668	-6.57624	4.82501e-11	3.70164e-10
RNF112	78.2792	-3.29681	0.501366	-6.57566	4.84383e-11	3.7137e-10
GYS1	331.712	-2.3845	0.362767	-6.57309	4.92809e-11	3.7759e-10
PDS5B	551.503	2.31219	0.351787	6.57269	4.94138e-11	3.78368e-10
RPL24	2436.13	3.11098	0.473374	6.57193	4.96687e-11	3.80078e-10
MRTFA	426.68	-2.56086	0.389725	-6.57095	4.99964e-11	3.82342e-10
SLC15A2	398.94	3.05482	0.464937	6.57041	5.01774e-11	3.83483e-10
PIAS4	284.292	-1.95429	0.297509	-6.56885	5.07037e-11	3.87259e-10
LRRN3	85.134	5.02216	0.764572	6.56859	5.07945e-11	3.87707e-10
CTSO	118.617	3.28894	0.500745	6.56809	5.0965e-11	3.88761e-10
SAMD5	537.679	-3.15316	0.480342	-6.5644	5.22429e-11	3.98257e-10
ZNF212	548.088	-1.90018	0.28956	-6.56229	5.29868e-11	4.03672e-10
KLRK1	197.403	2.98367	0.454697	6.56189	5.31283e-11	4.04238e-10
RAB11FIP4	290.506	-2.55538	0.389423	-6.56195	5.31076e-11	4.04238e-10
RNF39	36.0501	-4.1688	0.635442	-6.56048	5.36361e-11	4.07844e-10
PLXNA2	275.032	-3.03348	0.462457	-6.5595	5.39899e-11	4.10276e-10
PARVB	112.441	-2.45036	0.373571	-6.55928	5.40684e-11	4.10613e-10
ABCD1	199.648	-2.24672	0.342791	-6.5542	5.59417e-11	4.24571e-10
HSP90AB1	3106	2.05877	0.314192	6.55258	5.65512e-11	4.28927e-10
NEURL4	318.779	-2.36233	0.360571	-6.55166	5.69026e-11	4.3132e-10
PER2	158.485	-2.34411	0.35783	-6.55092	5.71849e-11	4.33188e-10
RPL7L1	534.142	2.63253	0.401886	6.55045	5.73653e-11	4.34281e-10
PITPNM1	428.106	-2.16395	0.330439	-6.54872	5.80342e-11	4.39069e-10
PUM3	274.272	3.32764	0.5083	6.54661	5.88591e-11	4.4503e-10
E2F7	175.126	-2.2226	0.339575	-6.54525	5.93961e-11	4.48808e-10
IFT140	142.688	-2.74979	0.420146	-6.54485	5.95538e-11	4.49717e-10
DPY19L3	214.477	2.34991	0.359057	6.54467	5.96272e-11	4.49989e-10
HEATR1	617.091	2.17821	0.332878	6.54357	6.00678e-11	4.53031e-10
TPT1	10175.6	2.95697	0.451912	6.54325	6.01973e-11	4.53723e-10
CASP8AP2	367.704	2.21761	0.339031	6.54103	6.10952e-11	4.60202e-10
COX1	26851.1	3.28894	0.502897	6.53998	6.15257e-11	4.63155e-10
SFT2D1	357.683	2.2663	0.346608	6.53852	6.21292e-11	4.67406e-10
KIF11	443.593	2.90438	0.444238	6.53791	6.23865e-11	4.69048e-10
H2AZ1	811.128	3.12077	0.477422	6.53671	6.2887e-11	4.72516e-10
BCAR1	284.248	-2.49018	0.380965	-6.53649	6.29775e-11	4.72901e-10
DNASE1	402.086	-2.26454	0.346475	-6.53593	6.32157e-11	4.74393e-10
DYNLT3	176.293	3.87208	0.592481	6.53537	6.34539e-11	4.75885e-10
XBP1	1583.3	1.90581	0.291784	6.53158	6.50781e-11	4.87761e-10
DERL2	209.523	3.0251	0.463406	6.52798	6.66622e-11	4.9915e-10
TSPOAP1	265.739	-3.29745	0.505129	-6.52794	6.66804e-11	4.9915e-10
ZBTB33	177.012	3.29127	0.504271	6.52679	6.71962e-11	5.02698e-10
CD180	270.839	2.92828	0.448767	6.52516	6.79311e-11	5.07677e-10
UTP11	183.112	3.57231	0.54747	6.52512	6.79462e-11	5.07677e-10
R3HDM1	345.728	2.94076	0.450726	6.5245	6.823e-11	5.09166e-10
RORA	247.744	2.27649	0.348914	6.5245	6.82274e-11	5.09166e-10
RCAN3	211.109	-2.16035	0.331126	-6.52425	6.83444e-11	5.09704e-10
CABP4	24.1239	-6.22093	0.953709	-6.52289	6.89662e-11	5.14023e-10
PRDM16	64.8378	-3.45008	0.529017	-6.52168	6.95237e-11	5.17857e-10
BUB3	395.106	2.42298	0.371551	6.52127	6.97148e-11	5.18959e-10
EXOC3L4	611.115	-2.09094	0.32071	-6.51971	7.04422e-11	5.2405e-10
ARHGAP33	72.1566	-3.20421	0.491514	-6.51907	7.07467e-11	5.2599e-10
ADGRG6	497.409	2.68177	0.411443	6.51798	7.12615e-11	5.29491e-10
ARHGAP45	3815.45	-2.3301	0.357581	-6.51629	7.2068e-11	5.35153e-10
COL11A2	64.0994	-4.08239	0.626512	-6.51606	7.21775e-11	5.35635e-10
TAF7	612.276	2.21575	0.34008	6.51538	7.25063e-11	5.37744e-10
RCBTB1	256.204	2.35207	0.361021	6.51507	7.26576e-11	5.38203e-10
SLC41A2	212.085	2.55893	0.392766	6.51516	7.26145e-11	5.38203e-10
EIF4A2	5685.64	2.71712	0.417064	6.51488	7.27498e-11	5.38554e-10
TXNL1	422.007	2.37765	0.36497	6.51464	7.28662e-11	5.39085e-10
ZNF654	349.723	2.79436	0.429015	6.51343	7.34545e-11	5.43103e-10
MMGT1	139.396	3.19402	0.490487	6.51194	7.41869e-11	5.48181e-10
TAOK1	495.065	2.1543	0.330886	6.51072	7.47908e-11	5.52305e-10
IGF2R	2005.25	-2.69077	0.413365	-6.50941	7.5445e-11	5.56794e-10
BCDIN3D	299.498	-2.31023	0.354923	-6.50912	7.55943e-11	5.57554e-10
BRWD1	1263.6	1.80744	0.277728	6.50793	7.61929e-11	5.61625e-10
VPS35	661.124	2.48578	0.382035	6.50668	7.68301e-11	5.65976e-10
ARID3A	512.182	-2.27482	0.3498	-6.50319	7.86338e-11	5.78909e-10
TMED10	1199.23	3.84593	0.5917	6.49979	8.04315e-11	5.91781e-10
ADGRA2	391.151	-2.40858	0.370656	-6.49815	8.13115e-11	5.97891e-10
EHBP1	342.601	2.08944	0.321581	6.49739	8.17274e-11	6.00582e-10
PCLAF	368.092	2.45695	0.378167	6.49701	8.1934e-11	6.01733e-10
COPA	1501.49	1.89746	0.292096	6.49603	8.24655e-11	6.05267e-10
CABLES2	119.946	-2.42124	0.372906	-6.4929	8.41998e-11	6.17619e-10
SLC25A3	994.299	3.23345	0.498025	6.49255	8.43949e-11	6.18673e-10
ALCAM	329.783	2.23731	0.344608	6.49233	8.45198e-11	6.19211e-10
ZMYM6	208.638	3.81074	0.58708	6.49102	8.52598e-11	6.24253e-10
TRIP11	633.518	2.14367	0.330684	6.48252	9.02044e-11	6.60055e-10
BAZ2B	434.361	2.46222	0.379869	6.48177	9.06549e-11	6.62546e-10
TRPM5	79.024	-4.62596	0.713686	-6.48178	9.06482e-11	6.62546e-10
CLIC4	824.356	2.30628	0.355818	6.48163	9.07354e-11	6.62732e-10
CHGA	43.2945	-4.11026	0.634151	-6.48151	9.08078e-11	6.62859e-10
SCARNA1	89.6036	5.70614	0.880858	6.47793	9.29883e-11	6.78364e-10
MYCN	63.2915	-3.68325	0.568607	-6.47766	9.31549e-11	6.78981e-10
TSEN15	134.703	3.00339	0.463657	6.47761	9.31858e-11	6.78981e-10
ARAP2	1492.18	2.8498	0.439969	6.47728	9.33925e-11	6.79844e-10
PPP1R12C	1368.91	-2.01434	0.310987	-6.47724	9.34172e-11	6.79844e-10
RIOX1	281.918	-2.36183	0.364808	-6.47417	9.53338e-11	6.93373e-10
BRCA2	214.517	3.07836	0.475545	6.47333	9.58664e-11	6.96826e-10
MIEF2	130.755	-2.62989	0.40633	-6.47229	9.65265e-11	7.01201e-10
DPP8	529.675	2.05111	0.316911	6.47219	9.65908e-11	7.01245e-10
MYH11	2225.15	-2.71839	0.420024	-6.472	9.67116e-11	7.01698e-10
SMAD5	438.507	2.22942	0.344521	6.47108	9.73071e-11	7.05594e-10
ZNF148	548.613	2.04399	0.315915	6.47006	9.79617e-11	7.09913e-10
SMAD2	556.278	1.97443	0.305192	6.46946	9.83556e-11	7.12339e-10
DCN	507.197	2.79802	0.432503	6.46935	9.84265e-11	7.12423e-10
ADAM8	165.502	-2.5641	0.39653	-6.46634	1.00404e-10	7.26303e-10
FBXO46	150.744	-2.43291	0.376623	-6.45981	1.04835e-10	7.57895e-10
USP24	1170.08	2.15749	0.334056	6.45846	1.05773e-10	7.6422e-10
TSPAN32	103.486	-2.84699	0.44083	-6.45825	1.0592e-10	7.64826e-10
TNS2	512.299	-2.94334	0.455846	-6.45688	1.06883e-10	7.71312e-10
KCND1	31.0635	-3.93428	0.609372	-6.45628	1.07308e-10	7.73914e-10
IMPDH1	284.164	-2.0827	0.322651	-6.45496	1.08247e-10	7.80221e-10
DOCK11	1267.51	2.60001	0.402886	6.45345	1.09333e-10	7.87578e-10
PRKCSH	1034.57	-2.18189	0.338143	-6.45255	1.09987e-10	7.91813e-10
KSR2	28.6822	-4.72278	0.731944	-6.45238	1.10108e-10	7.92214e-10
COL5A3	969.298	-2.43811	0.37787	-6.45224	1.10209e-10	7.92462e-10
KIFC2	344	-2.53933	0.393577	-6.45192	1.1044e-10	7.93649e-10
ZNF570	184.43	2.58892	0.401334	6.45079	1.11269e-10	7.9913e-10
LATS2	782.021	-2.35555	0.365206	-6.4499	1.11923e-10	8.03349e-10
ST13	992.219	2.56511	0.397832	6.44771	1.13553e-10	8.14562e-10
COMMD2	164.145	3.10419	0.481457	6.44749	1.13718e-10	8.15259e-10
GPN3	126.919	3.2838	0.509363	6.44687	1.14184e-10	8.18116e-10
PTPN23	477.344	-2.38593	0.370249	-6.44413	1.16268e-10	8.32553e-10
XPC	544.331	-1.8919	0.293625	-6.44328	1.16922e-10	8.36737e-10
ITIH5	420.908	-2.65563	0.412292	-6.44113	1.18589e-10	8.4816e-10
ATAD2B	520.726	1.86547	0.289652	6.44036	1.19192e-10	8.51967e-10
ANKRD44	1019.24	2.44472	0.379658	6.43927	1.20052e-10	8.57608e-10
RYK	164.865	2.8643	0.444902	6.43804	1.2103e-10	8.64076e-10
ATP2C1	573.927	2.04679	0.317945	6.43754	1.21422e-10	8.66364e-10
DLG1	410.444	1.95565	0.303865	6.43593	1.22718e-10	8.75094e-10
ARL5A	786.779	2.24366	0.348711	6.43415	1.2417e-10	8.84923e-10
SENP1	282.159	2.2798	0.354442	6.43207	1.25879e-10	8.9657e-10
BAHD1	388.876	-2.16453	0.336593	-6.43069	1.27029e-10	9.04226e-10
DCHS1	298.764	-2.72012	0.423027	-6.43012	1.27499e-10	9.07038e-10
TBX3	86.2993	-3.06437	0.476669	-6.42871	1.28692e-10	9.14979e-10
MLLT1	444.393	-2.24638	0.349489	-6.42762	1.29615e-10	9.21003e-10
PCGF3	1009.74	-2.75363	0.428498	-6.42624	1.30797e-10	9.28415e-10
ZBTB7A	706.225	-2.37154	0.369041	-6.42622	1.30813e-10	9.28415e-10
RAP1A	400.131	2.16161	0.33639	6.42591	1.31081e-10	9.29772e-10
TECPR2	157.877	-2.27165	0.353622	-6.42395	1.32782e-10	9.41285e-10
PPP2R2A	294.068	2.63243	0.409794	6.42379	1.32924e-10	9.41737e-10
CYB5A	307.731	2.53564	0.394812	6.42239	1.34154e-10	9.49886e-10
AGPAT1	149.57	-2.65065	0.412762	-6.42175	1.34714e-10	9.53296e-10
AP3M1	466.327	2.48482	0.387	6.42072	1.35629e-10	9.59202e-10
MED15	492.913	-2.32474	0.362188	-6.4186	1.3753e-10	9.72075e-10
HELQ	149.301	2.52279	0.393104	6.41761	1.3843e-10	9.77862e-10
POLE3	252.261	2.35538	0.367038	6.41726	1.38751e-10	9.79556e-10
GAS7	1064.35	-2.51863	0.392506	-6.41679	1.39175e-10	9.81397e-10
ZFP92	63.2341	-3.07412	0.479072	-6.41682	1.39149e-10	9.81397e-10
AFDN	541.824	-2.43565	0.379632	-6.41582	1.40066e-10	9.87103e-10
POLR3C	205.164	2.38665	0.372097	6.41407	1.41688e-10	9.97951e-10
PHLDB1	593.558	-2.34658	0.365928	-6.41268	1.42979e-10	1.00645e-09
WAS	774.507	-1.94142	0.302755	-6.4125	1.4315e-10	1.00707e-09
EIF4G2	4682.12	2.04414	0.318937	6.40922	1.46267e-10	1.0278e-09
TIPARP	391.662	3.58241	0.558944	6.40924	1.46243e-10	1.0278e-09
NKX2-3	121.82	-2.34013	0.365146	-6.40874	1.46722e-10	1.0304e-09
H2BC5	85.5568	5.53176	0.86319	6.40852	1.46944e-10	1.03135e-09
KANK3	452.409	-2.50335	0.390686	-6.40758	1.47848e-10	1.03687e-09
RAB11FIP2	165.664	2.96756	0.463137	6.40752	1.47903e-10	1.03687e-09
RPL6	6845.76	2.45428	0.383084	6.40665	1.48749e-10	1.04219e-09
DCAF1	503.31	2.0492	0.319867	6.40642	1.48977e-10	1.04258e-09
INTS15	42.6827	-3.90026	0.608798	-6.4065	1.48901e-10	1.04258e-09
BTBD19	150.123	-3.0198	0.471714	-6.40176	1.53598e-10	1.07429e-09
BDP1	1430.58	1.7595	0.274991	6.39838	1.57037e-10	1.09771e-09
MYO15B	57.6467	-4.37436	0.683729	-6.3978	1.57628e-10	1.1012e-09
CEBPZ	455.213	3.3527	0.524079	6.39732	1.58129e-10	1.10406e-09
SPTLC2	852.942	2.06122	0.322256	6.39623	1.59264e-10	1.11134e-09
ATF1	208.398	2.57248	0.402322	6.39408	1.61517e-10	1.12598e-09
USP7	758.404	1.95406	0.305606	6.39405	1.61549e-10	1.12598e-09
CCDC85C	177.987	-2.21653	0.34667	-6.39377	1.61844e-10	1.12738e-09
PKP3	52.4947	-3.58626	0.561001	-6.39261	1.63076e-10	1.13531e-09
CCDC115	126.198	2.88578	0.451576	6.39046	1.65388e-10	1.15074e-09
TTC21B	120.84	2.83283	0.443401	6.38887	1.67117e-10	1.16209e-09
SPTBN4	83.4058	-3.92829	0.614927	-6.38822	1.67829e-10	1.16637e-09
NPDC1	144.844	-2.61458	0.409302	-6.3879	1.68177e-10	1.16811e-09
ALKBH8	100.874	3.57417	0.55956	6.38746	1.68665e-10	1.17083e-09
SDK1	107.314	-3.81193	0.597017	-6.38495	1.71449e-10	1.18947e-09
GGT5	237.67	-2.70072	0.42304	-6.38407	1.72437e-10	1.19483e-09
VANGL2	65.679	-2.7786	0.435237	-6.38411	1.72392e-10	1.19483e-09
WDR82	536.441	2.02621	0.317388	6.384	1.72519e-10	1.19483e-09
ALG5	131.316	3.79579	0.594611	6.38365	1.72915e-10	1.1962e-09
FAM83H	80.022	-3.38317	0.52997	-6.3837	1.72858e-10	1.1962e-09
MDGA1	39.2557	-4.98278	0.780602	-6.38326	1.7336e-10	1.19858e-09
MTMR9	181.642	2.53661	0.397548	6.38062	1.76367e-10	1.21867e-09
SOX13	152.815	-2.76515	0.43346	-6.37925	1.77957e-10	1.22895e-09
RPL11	3964.87	2.85143	0.447057	6.37824	1.79134e-10	1.23637e-09
PRR14	175.172	-2.17541	0.341183	-6.37609	1.81662e-10	1.25311e-09
PNPLA8	233.377	2.29559	0.360129	6.37436	1.83729e-10	1.26664e-09
SCN4A	149.304	-3.39979	0.533519	-6.37239	1.86102e-10	1.28226e-09
LYL1	493.523	-2.26656	0.355859	-6.36928	1.8992e-10	1.30782e-09
ANKRD42	681.197	-1.95912	0.307714	-6.36672	1.9312e-10	1.32909e-09
MFSD1	370.65	3.02638	0.475523	6.36432	1.9616e-10	1.34874e-09
ZNF300	99.0551	3.99763	0.628134	6.36429	1.96199e-10	1.34874e-09
MKNK2	907.997	-1.96095	0.308148	-6.36366	1.97006e-10	1.35351e-09
TNFSF13B	282.852	3.6223	0.56923	6.3635	1.97206e-10	1.35412e-09
NCOA4	930.257	2.6006	0.408681	6.36341	1.97324e-10	1.35416e-09
TAF1C	242.989	-2.39848	0.377007	-6.36191	1.9926e-10	1.36666e-09
CPSF3	369.976	2.2415	0.352379	6.36106	2.00365e-10	1.37346e-09
ADD1	1808.84	-2.146	0.337407	-6.36028	2.01385e-10	1.37966e-09
GDPD5	179.381	-2.5623	0.402886	-6.35986	2.01941e-10	1.38269e-09
CEP135	310.192	2.0928	0.32907	6.35975	2.02081e-10	1.38286e-09
ELOC	373.102	-2.12541	0.334326	-6.35729	2.05341e-10	1.40437e-09
TAMALIN	170.093	-2.31285	0.363975	-6.35442	2.0922e-10	1.43008e-09
ARHGAP29	355.077	2.2723	0.357611	6.35411	2.09643e-10	1.43217e-09
PRPF6	1234.96	-1.79513	0.282567	-6.35294	2.11234e-10	1.4414e-09
TOP1MT	100.517	-2.52277	0.397103	-6.35295	2.11224e-10	1.4414e-09
ZBTB7B	917.418	-2.14399	0.337508	-6.35241	2.11973e-10	1.44562e-09
CTDSP1	454.34	-2.03518	0.320385	-6.3523	2.12123e-10	1.44582e-09
RPS23	3538.72	2.79887	0.440635	6.35191	2.12664e-10	1.44869e-09
VPS13A	692.719	2.7948	0.440079	6.35069	2.14358e-10	1.4594e-09
FLRT1	33.3398	-4.32802	0.681657	-6.34927	2.1634e-10	1.47207e-09
NUP133	317.046	2.39747	0.377607	6.34914	2.16529e-10	1.47252e-09
C4orf3	182.944	2.75675	0.434419	6.34584	2.2122e-10	1.50357e-09
CTSC	2404.17	2.98976	0.471158	6.34557	2.21606e-10	1.50535e-09
PACS2	412.824	-2.48303	0.39138	-6.3443	2.23445e-10	1.51698e-09
TADA2B	154.33	-2.19646	0.346303	-6.3426	2.25923e-10	1.53294e-09
AP1G1	613.07	2.71548	0.428228	6.34121	2.27971e-10	1.54596e-09
AASDHPPT	156.811	2.68498	0.423427	6.34105	2.282e-10	1.54665e-09
LAMB3	263.933	-3.01489	0.475474	-6.34081	2.28565e-10	1.54825e-09
INTS8	390.365	2.18202	0.344132	6.34067	2.28775e-10	1.5488e-09
TEK	362.764	2.3078	0.364338	6.33423	2.38525e-10	1.6139e-09
MS4A1	779.969	3.01154	0.475455	6.33403	2.3884e-10	1.61513e-09
PHF6	246.248	2.42426	0.382815	6.33272	2.40884e-10	1.62803e-09
KLRB1	65.8383	8.04418	1.27054	6.33129	2.43118e-10	1.64221e-09
ATXN7L2	358.721	-2.27045	0.35866	-6.33038	2.44553e-10	1.65097e-09
FARP2	316.641	-3.07166	0.485246	-6.3301	2.45005e-10	1.6531e-09
ZNF280C	140.341	3.18986	0.503942	6.32982	2.45445e-10	1.65514e-09
ELAC2	470.727	-1.95575	0.309036	-6.32853	2.47503e-10	1.66808e-09
PCGF2	103.578	-2.86152	0.45219	-6.32815	2.48126e-10	1.67134e-09
HTRA3	119.744	-3.93594	0.622026	-6.32762	2.48979e-10	1.67615e-09
IPO8	430.476	2.1241	0.335695	6.32745	2.49243e-10	1.67699e-09
SAPCD2	33.898	-3.91098	0.618838	-6.31987	2.61778e-10	1.75973e-09
TFRC	606.743	3.18555	0.504055	6.31984	2.61833e-10	1.75973e-09
TPP1	585.99	-2.26045	0.357725	-6.31895	2.63345e-10	1.76891e-09
RPL4	6411.76	2.24436	0.355187	6.31883	2.63555e-10	1.76933e-09
RALGAPB	519.369	2.40911	0.381434	6.31592	2.68556e-10	1.8019e-09
CDCA5	323.324	-1.97275	0.312475	-6.31331	2.73136e-10	1.83161e-09
REXO1	690.733	-2.07597	0.328859	-6.31263	2.74324e-10	1.83855e-09
NGLY1	325.028	2.33572	0.370045	6.312	2.75459e-10	1.8441e-09
PTX4	81.4947	-3.36918	0.533772	-6.31203	2.75392e-10	1.8441e-09
CCNT1	583.965	2.13611	0.338429	6.31185	2.7572e-10	1.84483e-09
DYNC2I2	159.926	-2.74219	0.434478	-6.31145	2.76435e-10	1.84858e-09
NOTCH3	324.859	-2.65567	0.420847	-6.3103	2.78487e-10	1.86127e-09
CRYZ	103.458	3.13613	0.497002	6.31008	2.78884e-10	1.86289e-09
VEGFA	554.652	-1.83576	0.29098	-6.30888	2.81065e-10	1.87642e-09
RNF115	511.67	2.50107	0.396565	6.30682	2.84825e-10	1.89941e-09
SPI1	738.003	-2.02755	0.321485	-6.30683	2.84802e-10	1.89941e-09
DENND2A	402.283	-2.59624	0.411719	-6.30587	2.86587e-10	1.9101e-09
HINT1	875.742	2.13486	0.338573	6.30546	2.87337e-10	1.91219e-09
NDEL1	980.407	-2.36059	0.374373	-6.30544	2.87377e-10	1.91219e-09
ZFAT	266.247	-2.10475	0.333791	-6.30558	2.8711e-10	1.91219e-09
TOX2	57.0577	-3.28619	0.521288	-6.30398	2.90089e-10	1.92917e-09
CSRP1	717.039	-1.89884	0.301222	-6.30377	2.90485e-10	1.93074e-09
CERK	822.316	-2.18851	0.34721	-6.30314	2.91677e-10	1.93759e-09
CIAO1	552.251	2.36433	0.375245	6.30075	2.96217e-10	1.96667e-09
HSPA14	459.584	2.44946	0.3889	6.29842	3.00693e-10	1.99528e-09
SORBS3	259.612	-2.73969	0.435025	-6.29777	3.0195e-10	2.00252e-09
CD99L2	99.9908	-2.49108	0.395688	-6.29557	3.06279e-10	2.03011e-09
IKZF4	61.7917	-3.05651	0.485599	-6.29432	3.08753e-10	2.04538e-09
BRCA1	298.557	-2.46698	0.391957	-6.29401	3.09364e-10	2.0483e-09
SMARCA5	1508.15	1.8733	0.297833	6.28978	3.17912e-10	2.10374e-09
RPLP1	7988.11	2.43517	0.387287	6.28778	3.22046e-10	2.12979e-09
SCARNA12	634.655	2.73911	0.43563	6.2877	3.22202e-10	2.12979e-09
SMPDL3A	224.406	3.04059	0.483751	6.28544	3.26928e-10	2.15984e-09
PPHLN1	322.486	2.12342	0.337866	6.2848	3.28285e-10	2.16762e-09
GART	477.03	2.5499	0.405776	6.28401	3.2995e-10	2.17742e-09
TUB	140.646	-2.85465	0.45428	-6.28389	3.30195e-10	2.17784e-09
TMEM60	80.9838	4.76317	0.758058	6.28339	3.31267e-10	2.18371e-09
MFAP3	225.064	3.52943	0.561896	6.28129	3.3577e-10	2.21219e-09
GPN1	168.394	2.72875	0.434507	6.28011	3.3833e-10	2.22783e-09
DCUN1D4	94.9011	3.24456	0.516735	6.27897	3.4082e-10	2.243e-09
TADA1	157.154	2.66558	0.424603	6.27782	3.43352e-10	2.25843e-09
B3GNTL1	191.415	-2.71553	0.432826	-6.27395	3.51998e-10	2.31403e-09
ODC1	604.78	2.19756	0.350289	6.27354	3.52919e-10	2.31882e-09
LRRCC1	280.156	2.59812	0.414148	6.27342	3.53205e-10	2.31944e-09
MCM8	122.006	2.74073	0.436901	6.2731	3.53922e-10	2.32288e-09
NUDCD1	186.161	2.96053	0.47195	6.27297	3.54234e-10	2.32366e-09
B9D1	81.7938	-2.81241	0.448396	-6.27216	3.56073e-10	2.33445e-09
MTPN	599.023	2.38123	0.379828	6.26923	3.62837e-10	2.3775e-09
TMEM192	364.63	-2.07789	0.331588	-6.26647	3.69323e-10	2.41869e-09
CEP95	243.755	2.46758	0.393781	6.26636	3.69583e-10	2.41907e-09
CDC40	166.222	2.6859	0.428634	6.26618	3.70008e-10	2.42054e-09
CDC42EP1	73.9542	-3.42176	0.546095	-6.26586	3.70778e-10	2.42303e-09
SRSF3	1043.01	2.23546	0.356769	6.26585	3.70792e-10	2.42303e-09
NUF2	143.739	3.08264	0.492042	6.265	3.72814e-10	2.43492e-09
TNIP2	277.585	-2.50687	0.40015	-6.26484	3.73209e-10	2.43618e-09
CLP1	127.627	2.93486	0.468675	6.26204	3.79962e-10	2.47892e-09
MFF	449.098	2.58045	0.412113	6.2615	3.81283e-10	2.48619e-09
RPL36AL	760.549	2.12414	0.339295	6.26045	3.83859e-10	2.50163e-09
SNORA74	468.694	2.22611	0.355598	6.26018	3.84538e-10	2.5047e-09
OBSL1	235.418	-2.25668	0.360517	-6.25958	3.86026e-10	2.51303e-09
AFTPH	873.992	3.14362	0.502432	6.25681	3.92931e-10	2.5566e-09
APH1A	474.9	2.24492	0.358875	6.25542	3.96438e-10	2.57803e-09
ATP6V0B	347.951	2.34696	0.375379	6.25224	4.04612e-10	2.62976e-09
SLC49A3	636.943	-1.8622	0.297869	-6.25175	4.05874e-10	2.63512e-09
SSC5D	66.2637	-3.11752	0.498658	-6.25181	4.05726e-10	2.63512e-09
ADRM1	491.501	-2.01464	0.322307	-6.25068	4.08659e-10	2.65177e-09
EVI5L	206.813	-2.26042	0.361748	-6.24862	4.14103e-10	2.68565e-09
SMCHD1	3553.85	2.33937	0.374398	6.24835	4.1482e-10	2.68885e-09
ERAP1	1414.12	2.71575	0.434674	6.24779	4.16304e-10	2.69556e-09
UFSP2	98.7623	3.47761	0.556614	6.24779	4.1629e-10	2.69556e-09
SRSF1	1592.95	1.77056	0.283406	6.24743	4.17273e-10	2.70038e-09
CIITA	2330.7	-2.37663	0.38055	-6.24524	4.23152e-10	2.73696e-09
VPS9D1	252.958	-2.28713	0.366227	-6.24513	4.23454e-10	2.73744e-09
IPO11	413.342	2.00878	0.321663	6.24498	4.23841e-10	2.73847e-09
NACC1	389.081	-2.07299	0.332019	-6.2436	4.27615e-10	2.76138e-09
DAB2IP	214.23	-2.42178	0.388027	-6.24128	4.34017e-10	2.80121e-09
TMX3	409.598	2.99962	0.480631	6.241	4.34772e-10	2.80458e-09
MYBPC2	155.414	-2.61097	0.418401	-6.24036	4.36572e-10	2.81469e-09
GPNMB	950.821	3.07824	0.493298	6.24012	4.37235e-10	2.81745e-09
JAKMIP3	63.5935	-5.27609	0.84566	-6.23902	4.40317e-10	2.83579e-09
INCA1	56.73	-3.68613	0.590886	-6.23831	4.4233e-10	2.84723e-09
HMGCR	487.539	2.85257	0.457382	6.23674	4.46796e-10	2.87444e-09
ATP5IF1	191.62	2.28795	0.366878	6.23627	4.4813e-10	2.88149e-09
AGPAT5	307.465	2.32327	0.372579	6.23565	4.49914e-10	2.89141e-09
ITPR3	477.01	-2.3032	0.369424	-6.23459	4.52967e-10	2.90948e-09
MED22	229.518	-2.0393	0.327119	-6.23413	4.54291e-10	2.91643e-09
NDUFS2	442.405	2.30907	0.37041	6.2338	4.5524e-10	2.92096e-09
STK3	166.357	2.94927	0.47331	6.23118	4.62949e-10	2.96884e-09
TSR1	373.814	2.81629	0.452013	6.23054	4.64823e-10	2.97927e-09
PLEKHO1	1561.66	-1.9932	0.31994	-6.22991	4.66691e-10	2.98965e-09
GNPAT	223.13	2.41216	0.387202	6.2297	4.67321e-10	2.9921e-09
KDM4A	1006.18	-1.87291	0.300752	-6.22741	4.74195e-10	3.0345e-09
DIO2	158.822	3.05325	0.490469	6.22516	4.8107e-10	3.07685e-09
FBXO48	116.707	3.18063	0.511004	6.22429	4.83754e-10	3.09238e-09
PIGF	90.9349	4.25919	0.684419	6.22307	4.87509e-10	3.11473e-09
ABCC10	438.544	-2.11563	0.340016	-6.22217	4.90335e-10	3.13112e-09
HCFC2	352.408	2.51923	0.404901	6.22183	4.91397e-10	3.13624e-09
ATP5F1A	2414.63	2.483	0.399094	6.22159	4.92145e-10	3.13934e-09
CASKIN2	168.925	-2.81927	0.453158	-6.22139	4.92764e-10	3.14163e-09
GLUD1	711.006	2.10882	0.33902	6.22036	4.96016e-10	3.16069e-09
EIF4E3	152.186	2.6533	0.426574	6.22003	4.97049e-10	3.1656e-09
ZNFX1	6576.53	3.27953	0.527269	6.21985	4.97636e-10	3.16766e-09
HSD11B1L	1637.7	2.64284	0.425235	6.21501	5.1321e-10	3.26507e-09
RNF111	342.01	2.39793	0.385894	6.21397	5.16639e-10	3.28515e-09
PPP2R3B	153.041	-2.81707	0.453363	-6.21371	5.17478e-10	3.28874e-09
GP91-PHOX	1553.98	2.68024	0.431464	6.21197	5.23229e-10	3.32354e-09
KLHL15	167.177	2.79484	0.450047	6.2101	5.29507e-10	3.36164e-09
AXIN2	166.577	-2.38681	0.384351	-6.20998	5.29911e-10	3.36244e-09
CDKAL1	294.4	2.14543	0.345503	6.20958	5.31279e-10	3.36934e-09
KIFC3	98.4809	-2.52109	0.406199	-6.20655	5.41619e-10	3.43311e-09
GPR153	83.7225	-2.65224	0.427477	-6.20439	5.49093e-10	3.47865e-09
TASOR2	1129.76	-1.82528	0.294315	-6.20181	5.58182e-10	3.53437e-09
PIAS2	205.804	2.5789	0.41585	6.20151	5.59231e-10	3.53915e-09
APBB1	195.694	-2.40811	0.388329	-6.20121	5.60321e-10	3.54418e-09
NUTF2	376.293	2.482	0.400282	6.20063	5.62368e-10	3.55526e-09
RABL3	118.896	2.67737	0.431798	6.20052	5.62767e-10	3.55592e-09
RBM18	143.007	3.16416	0.510371	6.19972	5.65652e-10	3.57228e-09
MX2	6948.29	2.74145	0.44247	6.19578	5.79988e-10	3.66089e-09
P2RY8	543.703	-2.67565	0.431943	-6.19444	5.84938e-10	3.6902e-09
KAZN	95.6663	-2.48893	0.401859	-6.19355	5.88243e-10	3.70911e-09
SPG11	898.424	2.00275	0.323529	6.19033	6.00395e-10	3.78375e-09
REL	6760.16	-3.60067	0.581744	-6.18943	6.03803e-10	3.80323e-09
IGFALS	92.2792	-2.61291	0.422217	-6.18856	6.07148e-10	3.8223e-09
ZBTB12	89.3415	-2.781	0.449427	-6.18788	6.09786e-10	3.8369e-09
ELF4	297.461	-2.52919	0.408764	-6.18741	6.11614e-10	3.84639e-09
RHOB	1094.54	-2.28075	0.368722	-6.18555	6.18873e-10	3.89001e-09
GTF2H3	802.727	-2.76161	0.44648	-6.18531	6.19821e-10	3.89394e-09
MED16	425.228	-1.79766	0.29065	-6.18497	6.21127e-10	3.90011e-09
IER5	1531.2	-1.8767	0.303453	-6.18448	6.23056e-10	3.91018e-09
CDPF1	213.462	-2.12633	0.343859	-6.18371	6.26106e-10	3.92727e-09
NR2C1	138.355	2.85385	0.46162	6.18226	6.31899e-10	3.95948e-09
VMP1	908.667	3.49819	0.565839	6.18231	6.31713e-10	3.95948e-09
SLC25A12	172.488	2.42677	0.39262	6.18098	6.37049e-10	3.98968e-09
LYST	1265.01	2.42084	0.391779	6.17909	6.44701e-10	4.0355e-09
SYT3	82.2667	-3.18047	0.514741	-6.17877	6.46016e-10	4.04163e-09
KPNA4	732.322	2.31761	0.375244	6.17628	6.5628e-10	4.10371e-09
OGT	2836.81	3.55387	0.575413	6.1762	6.5663e-10	4.10377e-09
STRAP	526.531	2.37302	0.384394	6.1734	6.68352e-10	4.17486e-09
PMPCA	956.818	-2.12404	0.344176	-6.17137	6.76994e-10	4.22665e-09
RANBP17	242.306	2.40251	0.389451	6.16896	6.87406e-10	4.28943e-09
FUOM	437.173	-2.27797	0.36933	-6.16784	6.92281e-10	4.31761e-09
FERMT2	321.596	2.2965	0.372434	6.16619	6.99559e-10	4.36074e-09
SLC35F2	109.48	3.4256	0.555584	6.16577	7.01389e-10	4.36989e-09
NPRL3	318.61	-2.44037	0.395889	-6.16429	7.08016e-10	4.4089e-09
YY1	1332.91	-1.80492	0.292883	-6.16259	7.1565e-10	4.45413e-09
ZW10	262.336	2.67066	0.433434	6.16162	7.20032e-10	4.47908e-09
ZNF689	416.383	-2.2276	0.361604	-6.16032	7.25966e-10	4.51366e-09
AP2M1	276.005	2.12616	0.345148	6.16015	7.26781e-10	4.5164e-09
CTSL	229.173	2.26188	0.367187	6.16002	7.27363e-10	4.51768e-09
PCDH18	228.754	2.59723	0.421699	6.15898	7.3217e-10	4.54519e-09
REV3L	747.568	3.28822	0.533954	6.15825	7.35515e-10	4.56361e-09
ZNF304	425.36	-2.07267	0.336644	-6.15686	7.42029e-10	4.60165e-09
RASSF7	188.4	-2.08807	0.33924	-6.15516	7.50026e-10	4.64885e-09
NXPE3	297.969	2.36306	0.383926	6.155	7.50797e-10	4.65123e-09
ILKAP	515.979	-2.20124	0.357656	-6.15462	7.52565e-10	4.65978e-09
DIP2A	551.563	-2.11987	0.344568	-6.15225	7.63925e-10	4.72769e-09
CSTF2T	491.206	2.05085	0.333386	6.15158	7.67127e-10	4.74507e-09
SERINC3	437.409	2.90824	0.472913	6.14963	7.76663e-10	4.80159e-09
CHRDL1	754.538	1.93131	0.314136	6.14799	7.84712e-10	4.84759e-09
MFSD14A	270.416	2.61839	0.425896	6.14795	7.8491e-10	4.84759e-09
GAB3	288.604	-2.23952	0.364298	-6.14749	7.87197e-10	4.85923e-09
ARRDC4	450.308	2.26597	0.368689	6.14603	7.9448e-10	4.90107e-09
BRD4	947.104	-1.96185	0.319209	-6.14596	7.9479e-10	4.90107e-09
ATP2A3	2475.17	-2.1514	0.350141	-6.14439	8.02724e-10	4.94719e-09
RPL31	2865.83	3.00438	0.488969	6.14432	8.03092e-10	4.94719e-09
RPL23	5208.88	2.88792	0.470053	6.14382	8.05588e-10	4.96003e-09
NDUFS5	345.891	2.7917	0.454648	6.14036	8.23365e-10	5.0669e-09
SLC8A2	24.2783	-7.64401	1.24493	-6.14013	8.24556e-10	5.07163e-09
LSM6	251.179	2.30116	0.375036	6.13585	8.47067e-10	5.20743e-09
NR3C1	1064.7	2.41368	0.393391	6.13559	8.48442e-10	5.21322e-09
DNTT	96.0709	7.6254	1.24325	6.13344	8.5999e-10	5.28148e-09
QSOX2	694.937	-2.09601	0.341803	-6.13221	8.66656e-10	5.3197e-09
KDM4B	408.856	-1.96015	0.319865	-6.12805	8.89633e-10	5.45796e-09
PALD1	91.3037	-3.21849	0.52525	-6.12755	8.9243e-10	5.47233e-09
TFPI2	221.774	2.27233	0.370901	6.12651	8.98293e-10	5.50547e-09
ESCO1	565.199	2.99186	0.488425	6.12553	9.03802e-10	5.53642e-09
CXCL11	142.698	8.18871	1.33801	6.12007	9.35351e-10	5.72677e-09
CREBRF	382.001	2.43758	0.398362	6.11901	9.41613e-10	5.76217e-09
SUMO2	918.912	2.40173	0.392563	6.11809	9.47057e-10	5.79254e-09
USP14	184.039	2.64985	0.433176	6.11725	9.52025e-10	5.81997e-09
CCR1	206.714	2.69663	0.440877	6.11652	9.564e-10	5.84375e-09
IQGAP1	4309.16	2.57101	0.420372	6.11604	9.59288e-10	5.85842e-09
RAB11A	238.991	2.29137	0.374675	6.11562	9.61826e-10	5.87094e-09
MIF	540.194	2.00467	0.32783	6.11497	9.65727e-10	5.89177e-09
ROBO4	117.903	-2.92211	0.477962	-6.11369	9.73525e-10	5.93633e-09
SLC12A7	1111.23	-2.24756	0.367692	-6.11263	9.80034e-10	5.96998e-09
TG	44.4147	-3.88188	0.635053	-6.11269	9.79666e-10	5.96998e-09
MINDY3	146.196	3.03968	0.497335	6.11194	9.84291e-10	5.99287e-09
ORC5	153.985	2.86878	0.469582	6.10922	1.00122e-09	6.09284e-09
CNTFR	42.9719	-3.77321	0.617755	-6.10793	1.0093e-09	6.13894e-09
MADD	139.451	-2.46438	0.40365	-6.10522	1.02657e-09	6.24084e-09
ZCCHC3	334.839	-2.36769	0.387829	-6.10498	1.02813e-09	6.24717e-09
CLDND1	480.982	2.22093	0.363836	6.10422	1.03304e-09	6.26994e-09
GARS1	418.887	1.88665	0.309076	6.10416	1.03344e-09	6.26994e-09
STK38	561.928	2.2592	0.370102	6.10425	1.03282e-09	6.26994e-09
EIF2S2	806.367	2.30969	0.378483	6.1025	1.04419e-09	6.33194e-09
NOTCH4	259.618	-2.10008	0.344163	-6.10199	1.04754e-09	6.34908e-09
SHROOM2	94.7042	-3.55565	0.582813	-6.10084	1.0551e-09	6.39167e-09
HNRNPH3	1135.19	-2.06511	0.338571	-6.09948	1.06414e-09	6.44318e-09
KLC1	1180.36	-1.85272	0.303797	-6.09853	1.07047e-09	6.47825e-09
STAP1	139.595	3.74845	0.614681	6.0982	1.07267e-09	6.48829e-09
EP400	758.27	-2.14308	0.351585	-6.09548	1.09111e-09	6.59651e-09
DGKD	719.615	-2.31309	0.379567	-6.09403	1.10102e-09	6.6531e-09
LRBA	1598.03	1.90965	0.313403	6.09328	1.10623e-09	6.68123e-09
SEC24B	279.965	3.19811	0.524873	6.09312	1.10733e-09	6.68453e-09
DAD1	395.986	2.00811	0.329601	6.09256	1.1112e-09	6.70449e-09
CNOT6L	716.968	2.00293	0.328828	6.09114	1.12109e-09	6.76079e-09
ATG2B	367.057	2.13189	0.350076	6.08979	1.13057e-09	6.81113e-09
FAM43A	270.634	-1.93665	0.318012	-6.08987	1.13001e-09	6.81113e-09
SNRPA1	212.209	2.42914	0.398958	6.08871	1.13826e-09	6.85404e-09
[truncated: 10,043 more rows]

## Sheet: LOW2MID_top-table
ID-REF	baseMean	log2FoldChange	lfcSE	stat	pvalue	padj
RPS27	3000.05	4.16637	0.310042	13.4381	3.61696e-41	4.31323e-37
SERINC1	787.362	4.81687	0.367807	13.0962	3.46327e-39	2.06498e-35
DDX3X	2580.44	3.94834	0.309271	12.7666	2.51897e-37	1.00129e-33
IFIT5	1297.15	5.7359	0.45615	12.5746	2.91304e-36	8.68449e-33
IL33	682.837	3.97756	0.321564	12.3694	3.82653e-35	9.12627e-32
CHMP5	433.908	5.17053	0.42931	12.0438	2.09038e-33	4.15462e-30
COX7C	489.43	4.36177	0.363478	12.0001	3.5481e-33	6.04445e-30
TMEM33	423.423	4.25211	0.357985	11.8779	1.54178e-32	2.29822e-29
IFI44L	1833.3	5.02688	0.43113	11.6598	2.04601e-31	2.71096e-28
CYTIP	1100.42	3.97672	0.344386	11.5473	7.62132e-31	9.08842e-28
SNRPE	291.729	5.09549	0.442415	11.5174	1.07772e-30	1.16835e-27
SLC38A2	1215.17	3.87879	0.338824	11.4478	2.4118e-30	2.39673e-27
RESF1	1120.78	3.4245	0.303238	11.2931	1.41976e-29	1.30236e-26
BLTP1	1291.98	3.72631	0.331436	11.2429	2.50888e-29	2.13703e-26
PSMA1	524.501	4.81749	0.429286	11.2221	3.17695e-29	2.52567e-26
CNOT7	362.322	5.27942	0.471529	11.1964	4.24731e-29	3.16557e-26
STT3B	689.511	3.61712	0.326965	11.0627	1.90253e-28	1.33457e-25
TMED2	379.112	4.86022	0.440873	11.0241	2.92483e-28	1.9377e-25
CLIC2	350.123	4.7903	0.435625	10.9964	3.97848e-28	2.49702e-25
HSPE1	557.147	4.8445	0.444185	10.9065	1.07319e-27	6.39892e-25
USP34	949.507	3.58712	0.329378	10.8906	1.27795e-27	7.25694e-25
BCL2A1	307.908	4.91115	0.455184	10.7894	3.86458e-27	2.09478e-24
CCNT2	407.564	4.47186	0.416117	10.7466	6.14678e-27	3.18697e-24
TRPM7	880.703	3.87716	0.361334	10.7301	7.34846e-27	3.65127e-24
JCHAIN	3044.03	3.69986	0.346952	10.6639	1.50164e-26	7.16283e-24
ZFYVE16	511.562	4.35389	0.408441	10.6598	1.56937e-26	7.19799e-24
RICTOR	640.384	3.2834	0.309934	10.5939	3.18093e-26	1.40491e-23
RPL26	570.023	4.28056	0.407768	10.4975	8.86566e-26	3.77582e-23
COPB2	456.741	3.33053	0.318215	10.4663	1.23384e-25	5.07363e-23
CHORDC1	621.948	3.80587	0.363759	10.4626	1.28248e-25	5.09784e-23
PSMA2	701.197	4.77457	0.456839	10.4513	1.44515e-25	5.55917e-23
DHX15	983.856	3.61059	0.347393	10.3934	2.65685e-25	9.90093e-23
SAR1A	235.967	4.54088	0.439072	10.342	4.54983e-25	1.64414e-22
SBNO1	830.732	3.78033	0.368774	10.2511	1.17008e-24	4.10389e-22
SLC39A10	295.816	4.66838	0.457209	10.2106	1.77773e-24	6.05699e-22
HIC1	944.453	-2.89515	0.28411	-10.1902	2.19254e-24	7.26278e-22
TFEC	260.387	4.46659	0.439283	10.1679	2.75741e-24	8.88705e-22
ARL5B	519.986	5.14023	0.506629	10.146	3.45401e-24	1.08392e-21
HNRNPH1	2139.29	3.22837	0.318566	10.1341	3.90064e-24	1.1927e-21
CCT8	751.929	3.17277	0.313351	10.1253	4.2673e-24	1.27219e-21
DNAJA1	1473.92	4.27608	0.423289	10.102	5.41174e-24	1.57403e-21
CHURC1	301.971	3.95821	0.392278	10.0903	6.09614e-24	1.73087e-21
PRKACB	901.931	4.34393	0.431587	10.065	7.88782e-24	2.18749e-21
DDX1	558.983	3.45942	0.344074	10.0543	8.79659e-24	2.3314e-21
WDR48	365.332	3.60811	0.358864	10.0543	8.79772e-24	2.3314e-21
LAPTM4A	455.917	3.60043	0.360452	9.98865	1.70886e-23	4.43004e-21
PSMC6	451.094	4.07304	0.408157	9.97911	1.88141e-23	4.77358e-21
RPL36A	922.71	3.38428	0.340355	9.94336	2.69569e-23	6.69712e-21
CALM2	1222.02	3.46243	0.350265	9.88518	4.82713e-23	1.17477e-20
ARHGAP15	602.702	4.01434	0.406727	9.86987	5.62371e-23	1.34125e-20
CAPZA1	864.532	4.49617	0.456438	9.85056	6.81659e-23	1.59388e-20
MBNL1	2493.69	3.69723	0.375577	9.84414	7.26597e-23	1.66628e-20
KLHL24	509.469	3.6499	0.371087	9.83568	7.90299e-23	1.77817e-20
ARRDC3	704.212	4.16477	0.425811	9.78077	1.36164e-22	2.95228e-20
RBM39	1470.46	2.98763	0.305445	9.78122	1.35564e-22	2.95228e-20
MSMO1	197.869	4.15852	0.425325	9.77727	1.40955e-22	3.00159e-20
EIF3M	350.462	3.63204	0.372743	9.74407	1.95557e-22	4.09126e-20
CLPX	275.704	3.78755	0.389112	9.73383	2.16285e-22	4.4469e-20
CUL4B	400.868	3.73073	0.383936	9.71707	2.55013e-22	5.15428e-20
ZRANB2	494.221	3.22268	0.332232	9.7001	3.01213e-22	5.9866e-20
POSTN	1354.59	3.17316	0.328079	9.67194	3.96797e-22	7.75705e-20
JMJD1C	869.039	2.7578	0.285715	9.65228	4.80739e-22	9.24647e-20
LIPA	1184.16	3.83587	0.397681	9.64561	5.13054e-22	9.71137e-20
CSE1L	620.115	3.42066	0.354755	9.64231	5.29806e-22	9.87178e-20
FAM111B	300.653	4.28522	0.444855	9.63286	5.80917e-22	1.06576e-19
MICALL1	501.818	-2.89933	0.301043	-9.63094	5.91856e-22	1.06938e-19
CXCR4	547.644	4.93112	0.512583	9.62015	6.57353e-22	1.16999e-19
ELK4	2542.43	3.20965	0.334738	9.58853	8.93464e-22	1.56685e-19
SRSF10	998.03	2.92694	0.305322	9.58642	9.11939e-22	1.57607e-19
TRAT1	356.037	4.41813	0.462619	9.55024	1.29392e-21	2.20429e-19
LSP1	4707.24	-2.63776	0.276924	-9.52521	1.64706e-21	2.76637e-19
ACADM	273.103	4.15535	0.436663	9.51614	1.79726e-21	2.97671e-19
SOCS4	271.489	3.63031	0.38156	9.51438	1.82806e-21	2.98624e-19
TIAL1	405.589	3.09574	0.325662	9.50601	1.98117e-21	3.19263e-19
LIN7C	296.235	4.32406	0.455738	9.48804	2.35422e-21	3.69395e-19
SNORA12	193.628	6.59112	0.694593	9.48918	2.32849e-21	3.69395e-19
CD48	764.291	3.77536	0.398768	9.46757	2.86442e-21	4.43613e-19
RPA2	256.725	3.77675	0.399535	9.45285	3.29735e-21	5.04114e-19
SNX14	407.978	2.93418	0.310455	9.45123	3.34865e-21	5.05476e-19
SKP1	550.775	3.04477	0.323042	9.42529	4.28903e-21	6.39334e-19
LETM1	1373.95	-2.81101	0.298448	-9.41874	4.56518e-21	6.72097e-19
USP15	844.747	3.8545	0.410133	9.39818	5.55127e-21	8.07304e-19
FGFR1OP2	240.623	3.8717	0.412043	9.39633	5.65009e-21	8.11775e-19
PRORP	845.87	3.68615	0.392591	9.38928	6.04135e-21	8.57656e-19
HNRNPDL	768.664	2.881	0.307447	9.37071	7.20479e-21	1.01079e-18
EPN1	791.153	-2.61417	0.27923	-9.36208	7.81804e-21	1.08407e-18
APPBP2	370.187	3.33051	0.35581	9.36036	7.94691e-21	1.08927e-18
TBL1XR1	411.111	3.4019	0.363514	9.35839	8.09636e-21	1.09715e-18
ATP6AP2	309.365	4.31072	0.460977	9.35127	8.66042e-21	1.1604e-18
ZDHHC17	239.33	3.43273	0.367662	9.33663	9.94512e-21	1.31773e-18
PHC3	654.901	3.15585	0.338144	9.33288	1.03028e-20	1.35012e-18
EFR3A	525.343	2.90479	0.312023	9.30954	1.28387e-20	1.66414e-18
CDC42	1341.93	3.73134	0.401209	9.30023	1.40137e-20	1.79691e-18
BIRC3	3767.86	4.29004	0.461367	9.29854	1.42386e-20	1.80633e-18
ABI1	412.66	3.45932	0.373255	9.26798	1.897e-20	2.38123e-18
RPL30	1322.13	3.95403	0.427736	9.24409	2.37254e-20	2.94714e-18
WDR76	266.021	3.68325	0.398646	9.2394	2.47875e-20	3.04733e-18
FAM193A	451.054	-2.82026	0.306294	-9.20771	3.33156e-20	4.01301e-18
FBXL5	423.836	2.82679	0.307001	9.20776	3.33e-20	4.01301e-18
USP16	242.805	3.83805	0.41694	9.20527	3.40813e-20	4.0642e-18
CAND1	585.192	3.04155	0.331494	9.17528	4.50417e-20	5.31804e-18
SARAF	301.248	3.82016	0.417249	9.15559	5.40599e-20	6.32024e-18
LRPPRC	838.593	3.57749	0.39095	9.15076	5.65352e-20	6.54546e-18
LNPEP	1309.32	3.33737	0.364969	9.14426	6.00372e-20	6.88407e-18
ASCC3	486.873	3.13827	0.34367	9.13164	6.74721e-20	7.66291e-18
KLHL28	335.494	3.6349	0.39864	9.11825	7.63502e-20	8.5894e-18
SKIL	274.802	3.74551	0.410932	9.11467	7.89094e-20	8.79434e-18
MOB1A	1677.75	4.33691	0.476148	9.10833	8.36617e-20	9.23764e-18
PRKD3	644.883	2.96208	0.325843	9.09054	9.85523e-20	1.0782e-17
YTHDC2	381.262	3.33748	0.367288	9.08681	1.01989e-19	1.10565e-17
BLZF1	148.562	4.62274	0.509291	9.07682	1.11792e-19	1.20101e-17
ANKMY2	282.535	3.4249	0.377566	9.071	1.17933e-19	1.25567e-17
ETNK1	494.275	3.23823	0.357192	9.06579	1.23705e-19	1.30547e-17
RAB1A	256.419	3.53794	0.391122	9.04564	1.48791e-19	1.55643e-17
HAT1	184.088	3.59452	0.397853	9.03478	1.64337e-19	1.7041e-17
SEC16A	1447.88	-2.45446	0.27185	-9.02875	1.7364e-19	1.78505e-17
DCP2	892.876	3.05402	0.339699	8.99038	2.46366e-19	2.51104e-17
ANKRD11	6690.91	-3.01682	0.335947	-8.98004	2.70671e-19	2.73538e-17
UBLCP1	270.563	4.20846	0.468709	8.97883	2.73652e-19	2.74227e-17
COX7A2	226.274	4.31093	0.481892	8.94586	3.6907e-19	3.66763e-17
RTRAF	216.858	3.6346	0.406713	8.93652	4.01609e-19	3.95801e-17
HIGD1A	212.062	4.89548	0.5488	8.92033	4.64903e-19	4.54424e-17
ACTR3	2036.79	2.76622	0.310347	8.91333	4.95205e-19	4.77266e-17
FUNDC1	861.155	4.51002	0.505999	8.91309	4.96277e-19	4.77266e-17
TMEM156	560.009	4.05983	0.455597	8.911	5.0576e-19	4.8035e-17
TNRC18	3517.32	-3.00044	0.336727	-8.91061	5.07539e-19	4.8035e-17
DNAJC13	781.587	3.39614	0.381438	8.90351	5.41071e-19	5.08053e-17
TPR	1722.12	3.19463	0.359072	8.8969	5.7426e-19	5.35004e-17
RNF44	620.049	-2.73447	0.307514	-8.89218	5.99215e-19	5.53926e-17
GPBP1	762.076	3.46838	0.391389	8.86172	7.87913e-19	7.22759e-17
FMR1	311.532	3.31438	0.37454	8.8492	8.81451e-19	8.02389e-17
FBXL19	967.769	-2.67263	0.302369	-8.83898	9.65924e-19	8.72624e-17
MAZ	775.61	-2.42958	0.275114	-8.8312	1.0356e-18	9.28532e-17
ICOS	433.581	3.81126	0.431737	8.82773	1.06823e-18	9.50645e-17
CEPT1	341.169	3.85879	0.437924	8.81155	1.23425e-18	1.0827e-16
RAI1	1573.78	-3.00536	0.341073	-8.8115	1.23477e-18	1.0827e-16
DDX18	535.053	2.9409	0.334441	8.79349	1.4499e-18	1.26205e-16
EIF2S1	220.455	3.19879	0.364026	8.78728	1.53224e-18	1.32406e-16
VIRMA	562.576	2.90588	0.331049	8.7778	1.66704e-18	1.43018e-16
EIF4E	293.368	3.13011	0.357097	8.76545	1.86027e-18	1.58455e-16
YWHAZ	1997.59	3.30727	0.377426	8.7627	1.90635e-18	1.61229e-16
ADH5	370.778	3.52711	0.402805	8.75637	2.01636e-18	1.69332e-16
TRAPPC12	1218.78	-2.71003	0.309681	-8.75103	2.11414e-18	1.76301e-16
ZNF638	869.616	2.58711	0.295831	8.74524	2.22551e-18	1.843e-16
ATP5PB	576.896	2.80683	0.321044	8.74281	2.27382e-18	1.87002e-16
PSMA5	397.051	4.32311	0.495448	8.72565	2.64647e-18	2.16159e-16
SH3TC1	1307.99	-2.57637	0.295388	-8.72199	2.7336e-18	2.21756e-16
ZNF322	291.563	3.23658	0.371371	8.71522	2.90199e-18	2.33826e-16
IL6ST	2756.19	2.58355	0.296846	8.70335	3.22225e-18	2.57888e-16
ARFIP1	279.574	3.89617	0.448184	8.69323	3.52289e-18	2.8007e-16
COX6A1	392.532	4.08907	0.470457	8.69171	3.57026e-18	2.81956e-16
ERP44	228.576	3.14353	0.361759	8.68958	3.63787e-18	2.85405e-16
KBTBD8	421.826	3.90213	0.449683	8.67753	4.04467e-18	3.15246e-16
STAT2	855.061	3.54998	0.409688	8.66509	4.51166e-18	3.4936e-16
CD69	376.775	4.35769	0.503035	8.66281	4.6028e-18	3.54118e-16
CDC27	339.88	3.35365	0.387349	8.65796	4.80297e-18	3.66735e-16
RIF1	864.396	2.69623	0.311438	8.65736	4.82829e-18	3.66735e-16
TES	301.292	3.28555	0.379716	8.65267	5.03091e-18	3.79706e-16
EIF3E	1469.51	4.35116	0.503177	8.64738	5.26967e-18	3.95225e-16
CCDC102A	416.214	-2.79181	0.323459	-8.63112	6.07537e-18	4.52748e-16
UVSSA	875.873	-2.72368	0.315591	-8.63042	6.11257e-18	4.52748e-16
IDE	271.889	3.00734	0.348533	8.62859	6.21153e-18	4.54432e-16
ITCH	295.995	3.49441	0.404977	8.62868	6.20637e-18	4.54432e-16
ARFGEF1	570.756	2.73569	0.31756	8.61472	7.01107e-18	5.09799e-16
CD164	297.18	3.42316	0.397459	8.61262	7.14076e-18	5.16082e-16
FABP4	148.532	4.20273	0.488085	8.61066	7.26441e-18	5.21856e-16
PPP6C	220.099	3.69561	0.429853	8.59738	8.15586e-18	5.82387e-16
RALGAPA1	302.926	2.84014	0.330426	8.5954	8.29763e-18	5.88983e-16
COPS4	257.825	3.48281	0.406178	8.57458	9.94491e-18	7.01734e-16
UQCR10	176.284	3.50484	0.408868	8.57206	1.01646e-17	7.13016e-16
MEF2D	857.551	-2.53585	0.295929	-8.56914	1.04265e-17	7.27111e-16
MAPK7	640.035	-2.56252	0.299084	-8.56789	1.05395e-17	7.30719e-16
GSE1	1739.45	-2.79127	0.325828	-8.56669	1.06502e-17	7.34125e-16
ATN1	540.931	-2.82913	0.330564	-8.5585	1.14344e-17	7.83649e-16
TGFB1	2118.58	-2.5323	0.296491	-8.5409	1.33186e-17	9.07567e-16
CALCRL	229.05	4.13335	0.484641	8.52868	1.4803e-17	9.97321e-16
PALM	399.194	-2.85087	0.334249	-8.52917	1.47405e-17	9.97321e-16
PIEZO1	1034.98	-2.30878	0.270759	-8.52707	1.501e-17	1.00558e-15
PRDX1	948.799	3.67528	0.431149	8.52439	1.53621e-17	1.02343e-15
LY96	142.363	5.01344	0.589975	8.49771	1.93368e-17	1.28106e-15
NSD2	2573.82	-2.50286	0.294768	-8.49094	2.04969e-17	1.35042e-15
UBE2D3	1435.74	2.96384	0.349217	8.4871	2.11864e-17	1.38818e-15
FUBP1	759.549	2.66679	0.314255	8.48608	2.13728e-17	1.39273e-15
WDR36	263.371	3.407	0.401816	8.479	2.27135e-17	1.47206e-15
ATR	443.892	3.10416	0.36684	8.4619	2.63053e-17	1.69562e-15
CCT6A	703.717	4.03666	0.477178	8.45944	2.68656e-17	1.72243e-15
SYNPO	305.598	-2.79613	0.330851	-8.45134	2.87988e-17	1.8365e-15
CREG1	327.254	4.60644	0.54547	8.44489	3.04322e-17	1.93034e-15
NCOR2	1258.91	-2.51376	0.297754	-8.44241	3.10851e-17	1.96132e-15
DNAJC10	620.326	2.90877	0.344573	8.44166	3.12871e-17	1.96368e-15
CPSF6	198.766	3.21349	0.381108	8.43197	3.3989e-17	2.12209e-15
IFIT2	2229.08	5.12077	0.608427	8.4164	3.88217e-17	2.41119e-15
NUP155	299.012	3.29204	0.392675	8.38363	5.13211e-17	3.17101e-15
DAZAP2	765.679	3.19334	0.38093	8.38301	5.15891e-17	3.17113e-15
HSPA4	891.753	2.63197	0.3146	8.36607	5.95718e-17	3.62446e-15
TP53INP1	616.934	2.7349	0.326898	8.36619	5.95095e-17	3.62446e-15
ATP6V1A	474.243	3.53866	0.423179	8.3621	6.16126e-17	3.7296e-15
IFIH1	1710.76	4.52806	0.541784	8.35768	6.39617e-17	3.85224e-15
GCA	135.459	5.65077	0.676165	8.35708	6.42899e-17	3.85255e-15
SREBF1	341.387	-2.61728	0.314628	-8.31866	8.89603e-17	5.30426e-15
PLEC	7853.15	-2.41916	0.290859	-8.3173	8.99914e-17	5.33904e-15
DENND4A	432.267	3.17626	0.382233	8.30975	9.59069e-17	5.66183e-15
TSPAN3	468.251	2.98155	0.359173	8.30116	1.03096e-16	6.05625e-15
CCDC9	602.683	-2.63013	0.317168	-8.29253	1.10864e-16	6.48065e-15
HLTF	450.72	3.0903	0.372687	8.29193	1.11425e-16	6.48169e-15
ERH	213.443	3.80332	0.459302	8.28065	1.225e-16	7.09131e-15
LAMP2	1409.54	2.81347	0.340271	8.26831	1.35869e-16	7.82726e-15
CENPC	316.879	3.02882	0.367851	8.23381	1.81352e-16	1.03475e-14
SNRPG	139.964	3.81683	0.463541	8.23409	1.80928e-16	1.03475e-14
PNPLA2	289.748	-2.51586	0.305868	-8.22534	1.94643e-16	1.10529e-14
EIF3H	1128.22	2.8178	0.342767	8.22075	2.02239e-16	1.14299e-14
IKZF2	713.329	2.67886	0.32593	8.21911	2.05015e-16	1.15321e-14
ZNF24	502.817	2.54086	0.309763	8.20258	2.35285e-16	1.31726e-14
LYPLA1	217.235	3.33077	0.406757	8.18861	2.64264e-16	1.47259e-14
MAP3K2	330.903	3.08684	0.37713	8.18508	2.72125e-16	1.50934e-14
CCT4	1075.45	2.50896	0.306959	8.1736	2.99313e-16	1.65246e-14
NRAS	376.8	3.15249	0.386001	8.16705	3.16014e-16	1.73073e-14
RFC1	514.429	2.4625	0.301522	8.16691	3.16394e-16	1.73073e-14
PRPF39	252.011	3.22382	0.394944	8.16273	3.27538e-16	1.78351e-14
EHBP1L1	3751.27	-2.52026	0.308815	-8.16106	3.32104e-16	1.80015e-14
ZYG11B	227.471	3.09993	0.380095	8.15567	3.47249e-16	1.87373e-14
NOP10	110.279	5.39787	0.661946	8.15455	3.50493e-16	1.88272e-14
ARAP1	1712.92	-2.18188	0.267686	-8.15092	3.61169e-16	1.92391e-14
TMEM30A	387.888	3.04824	0.373978	8.15085	3.61388e-16	1.92391e-14
SLC30A7	310.514	3.44522	0.422819	8.14822	3.69328e-16	1.95744e-14
ORC4	187.505	3.52271	0.432453	8.14588	3.76536e-16	1.98681e-14
BRD1	779.201	-2.34383	0.287951	-8.13967	3.96344e-16	2.08212e-14
AHI1	455.645	2.9491	0.36254	8.13455	4.13484e-16	2.16263e-14
TOPORS	201.214	3.82205	0.469963	8.13267	4.19922e-16	2.18671e-14
GPR174	462.081	2.96388	0.364722	8.12641	4.422e-16	2.29028e-14
SRP14	424.202	2.99571	0.368656	8.12601	4.43652e-16	2.29028e-14
HADHB	469.121	2.70706	0.333724	8.11168	4.9926e-16	2.56624e-14
DSTN	139.873	3.88268	0.478698	8.11092	5.02388e-16	2.57124e-14
SCAF1	868.07	-2.23029	0.275048	-8.10874	5.11468e-16	2.60652e-14
SSR4	420.602	3.27835	0.404465	8.1054	5.25734e-16	2.66782e-14
ATP11B	509.171	2.6567	0.327946	8.10104	5.44931e-16	2.74522e-14
BCL9L	873.434	-2.47216	0.305191	-8.10038	5.47893e-16	2.74522e-14
SPECC1	436.456	-2.61234	0.322482	-8.10074	5.46261e-16	2.74522e-14
ELN	2060.8	-2.22251	0.274419	-8.09897	5.54286e-16	2.7552e-14
PDK4	287.11	3.10978	0.383975	8.09892	5.54506e-16	2.7552e-14
IVNS1ABP	511.009	2.92579	0.361844	8.08578	6.17689e-16	3.05641e-14
RBX1	307.583	3.86217	0.477991	8.08	6.47657e-16	3.19145e-14
RAN	1016.1	3.21577	0.39803	8.07922	6.51844e-16	3.19887e-14
ADD3	707.034	2.81791	0.348969	8.07496	6.74987e-16	3.29886e-14
NUMA1	4478.58	-2.17197	0.269146	-8.06986	7.03796e-16	3.42562e-14
CLEC2B	132.16	4.41726	0.548411	8.05465	7.9707e-16	3.86384e-14
FAM13B	360.403	2.52702	0.314297	8.0402	8.96905e-16	4.3302e-14
MED23	349.151	3.81727	0.475214	8.03274	9.53196e-16	4.58341e-14
AGPS	348.863	2.935	0.365567	8.02863	9.85689e-16	4.72062e-14
PHF3	672.109	2.75252	0.343191	8.02037	1.05428e-15	5.0289e-14
GTF2H1	336.07	3.30337	0.411957	8.01872	1.06856e-15	5.07673e-14
MMRN1	370.862	3.75976	0.469414	8.00948	1.15194e-15	5.45113e-14
CLTC	1802.16	3.3937	0.423952	8.00492	1.19545e-15	5.61252e-14
MARCHF7	440.963	2.9984	0.374561	8.0051	1.19374e-15	5.61252e-14
COX7A2L	487.228	2.82938	0.353514	8.00359	1.20847e-15	5.61637e-14
PCYOX1	248.861	3.42893	0.428434	8.00339	1.2104e-15	5.61637e-14
RNASE4	280.294	2.91074	0.363665	8.0039	1.20544e-15	5.61637e-14
ARF4	453.567	2.88104	0.360052	8.00173	1.22685e-15	5.67063e-14
ADRA2A	215.309	-2.58455	0.323773	-7.98259	1.43295e-15	6.57229e-14
CCDC186	289.346	2.66589	0.333948	7.98295	1.42876e-15	6.57229e-14
COL18A1	6949.09	-2.52241	0.316208	-7.97707	1.4985e-15	6.84659e-14
FUT8	309.554	3.26804	0.410463	7.96184	1.69496e-15	7.71467e-14
MAGT1	390.338	4.0626	0.510739	7.95434	1.80088e-15	8.16559e-14
PLEKHB2	446.126	2.70107	0.33962	7.95321	1.81746e-15	8.20954e-14
CCNG1	826.527	2.38644	0.300131	7.95133	1.84513e-15	8.30307e-14
APPL1	271.923	2.99414	0.376919	7.94372	1.96202e-15	8.79591e-14
LDHA	654.631	3.01901	0.380197	7.94064	2.01138e-15	8.98341e-14
GNA13	811.69	3.18534	0.4014	7.93557	2.09525e-15	9.32306e-14
TBC1D10B	474.026	-2.43898	0.307394	-7.93436	2.11576e-15	9.37932e-14
NAV1	338.863	-2.47602	0.312257	-7.92943	2.20162e-15	9.72383e-14
IFI6	4384.51	3.7612	0.474425	7.92792	2.22855e-15	9.80645e-14
TGFBR1	385.117	3.34768	0.422457	7.9243	2.29444e-15	1.00592e-13
RANBP6	225.224	3.05891	0.386157	7.92143	2.34798e-15	1.02563e-13
CNOT2	521.318	2.71411	0.342656	7.9208	2.35988e-15	1.02706e-13
NEK7	431.195	2.44704	0.308957	7.92034	2.36871e-15	1.02716e-13
UFL1	162.162	3.58753	0.453078	7.91811	2.41141e-15	1.04189e-13
RRP1B	1118.12	-2.1522	0.272074	-7.91033	2.56705e-15	1.10513e-13
ABCE1	358.784	3.1981	0.404329	7.90964	2.58142e-15	1.10732e-13
COPB1	742.332	3.07489	0.38879	7.90888	2.59714e-15	1.11007e-13
FUCA2	187.793	2.9671	0.37525	7.907	2.63673e-15	1.12296e-13
TNFAIP8	401.678	2.72256	0.344401	7.9052	2.67497e-15	1.1352e-13
TRIM66	161.891	-2.83543	0.358745	-7.90373	2.70674e-15	1.1446e-13
COL6A2	5241.02	-2.89497	0.36662	-7.89639	2.87095e-15	1.20975e-13
PIK3C2A	374.708	2.59298	0.328674	7.88921	3.04115e-15	1.27696e-13
DMTF1	262.998	2.91442	0.369979	7.87727	3.3462e-15	1.40012e-13
LRRK2	740.268	2.68347	0.34122	7.86436	3.70987e-15	1.54686e-13
SMARCAD1	256.94	2.87397	0.365591	7.86115	3.80609e-15	1.58145e-13
PRRC2B	3986.85	-2.4295	0.309415	-7.85194	4.09658e-15	1.69624e-13
SUSD6	798.742	-2.09834	0.267271	-7.85097	4.12838e-15	1.70349e-13
EIF2A	320.374	2.90599	0.370209	7.84958	4.17437e-15	1.71653e-13
ATP5MK	133.776	3.92424	0.501273	7.82855	4.93546e-15	2.02252e-13
TCF12	599.615	2.67836	0.34215	7.82803	4.95556e-15	2.0238e-13
PPIL3	154.784	4.44923	0.569017	7.81915	5.31813e-15	2.16446e-13
MAD1L1	750.289	-2.58078	0.330135	-7.81734	5.39493e-15	2.18825e-13
BTAF1	601.409	2.24639	0.287649	7.80948	5.7426e-15	2.32138e-13
HERC6	3052.56	3.2712	0.418956	7.80798	5.81096e-15	2.34107e-13
DPM1	227.418	3.24259	0.415871	7.79711	6.33418e-15	2.54327e-13
EPC2	209.419	2.95569	0.379265	7.7932	6.53342e-15	2.61446e-13
TMEM59	1013.59	2.81845	0.361744	7.79128	6.63353e-15	2.64565e-13
MARCHF5	324.901	2.77989	0.356823	7.79067	6.66567e-15	2.64961e-13
RAD21	849.931	2.547	0.327282	7.78226	7.12399e-15	2.82238e-13
DPY30	114.408	4.50446	0.579555	7.77228	7.70883e-15	3.04397e-13
SRGN	2677.32	3.94747	0.507971	7.77105	7.78402e-15	3.06351e-13
CROCC	409.916	-2.62612	0.338039	-7.76868	7.93071e-15	3.11092e-13
FBRS	727.932	-2.58703	0.333029	-7.7682	7.9608e-15	3.11092e-13
KIF21B	1807.15	-2.50372	0.322318	-7.76785	7.98274e-15	3.11092e-13
RPS24	4156.71	2.28812	0.294762	7.7626	8.32084e-15	3.23212e-13
C5AR2	383.218	-2.64491	0.340853	-7.75968	8.51439e-15	3.29656e-13
PTP4A1	189.832	3.27205	0.422189	7.7502	9.17458e-15	3.54068e-13
CAMSAP1	1031.77	-2.51739	0.325246	-7.73996	9.94504e-15	3.82175e-13
RPS17	2034.16	3.9882	0.515292	7.73968	9.96701e-15	3.82175e-13
PPP1R18	1740.36	-2.22596	0.287623	-7.73915	1.00086e-14	3.82539e-13
SCFD1	203.538	3.18	0.410937	7.73841	1.00665e-14	3.83525e-13
ODR4	194.101	3.20166	0.413829	7.73667	1.02053e-14	3.87575e-13
STK17B	2113.37	3.13722	0.405656	7.7337	1.04465e-14	3.95473e-13
SUPT20H	408.582	2.8493	0.368503	7.7321	1.05789e-14	3.9922e-13
AEBP1	635.287	-2.40003	0.31044	-7.73106	1.06654e-14	4.01213e-13
ATL2	250.62	2.99147	0.38698	7.73029	1.073e-14	4.02373e-13
MORF4L2	341.809	2.88497	0.373441	7.72536	1.1154e-14	4.16964e-13
MBTD1	265.924	2.66605	0.345535	7.71572	1.20297e-14	4.48293e-13
DRAM2	373.55	3.58911	0.465302	7.7135	1.22412e-14	4.54755e-13
SPCS2	245.666	2.99614	0.38871	7.70789	1.27915e-14	4.73723e-13
RBM26	633.717	2.56603	0.333119	7.70304	1.32866e-14	4.90535e-13
SEC22B	232.719	2.95066	0.383102	7.70203	1.33918e-14	4.92894e-13
SCARNA7	2354.43	2.62093	0.340415	7.69922	1.36904e-14	5.00791e-13
SIPA1	2149.87	-2.21626	0.287843	-7.69955	1.36547e-14	5.00791e-13
CCDC88C	1229.57	-2.42086	0.314632	-7.69426	1.42321e-14	5.19013e-13
ISG12(A)	2341.77	3.29485	0.428788	7.68411	1.54068e-14	5.60142e-13
PDCD10	291.774	3.17265	0.412976	7.6824	1.56136e-14	5.65935e-13
ALMS1	364.837	2.59975	0.338745	7.67463	1.65892e-14	5.99474e-13
NDST1	616.237	-2.47404	0.323164	-7.65568	1.92294e-14	6.92783e-13
HBP1	268.62	4.01773	0.52486	7.65485	1.93534e-14	6.95148e-13
ZBED5	211.633	3.00927	0.393204	7.65321	1.96031e-14	7.02003e-13
CWF19L2	364.634	2.65239	0.34661	7.65236	1.9733e-14	7.02436e-13
MRPL47	109.241	3.53816	0.462358	7.65242	1.9723e-14	7.02436e-13
AIDA	240.133	2.66085	0.348108	7.64376	2.10968e-14	7.48747e-13
DDX5	4943.56	2.8928	0.378503	7.64273	2.12657e-14	7.52505e-13
VSIG4	226.232	3.34267	0.437543	7.63964	2.17833e-14	7.68537e-13
SF3B6	259.573	2.73499	0.358048	7.63861	2.1958e-14	7.72416e-13
TDG	141.053	3.12816	0.409676	7.63569	2.24609e-14	7.87783e-13
PEG3	191.273	-2.98779	0.391772	-7.62633	2.41532e-14	8.44655e-13
CSDE1	2036.05	2.87526	0.377217	7.62231	2.49181e-14	8.6632e-13
NDUFB8	215.027	3.5929	0.471366	7.62231	2.49173e-14	8.6632e-13
NF1	480.299	2.48043	0.325489	7.62062	2.52453e-14	8.75144e-13
CCNL1	1078.79	3.47957	0.456733	7.61839	2.56864e-14	8.87857e-13
PHIP	730.315	2.35599	0.309455	7.61333	2.67119e-14	9.20633e-13
GALNT1	730.508	3.15978	0.415116	7.61179	2.70318e-14	9.28975e-13
TMBIM4	117.53	3.54598	0.46608	7.6081	2.78155e-14	9.5316e-13
DOP1A	284.77	2.54896	0.335386	7.60007	2.95975e-14	1.00879e-12
TSSC4	890.097	-2.29941	0.302553	-7.60002	2.9608e-14	1.00879e-12
RWDD1	166.131	3.31337	0.436373	7.59298	3.12642e-14	1.06218e-12
ADAM10	844.755	2.45408	0.323273	7.59135	3.16597e-14	1.07256e-12
ZNF189	97.2392	4.58665	0.604321	7.58976	3.20507e-14	1.08273e-12
LTN1	496.872	2.55098	0.336177	7.5882	3.24383e-14	1.09273e-12
GYG1	160.634	3.07881	0.40581	7.58682	3.27847e-14	1.10129e-12
ARPC3	631.475	3.21422	0.423698	7.58613	3.29614e-14	1.10411e-12
WSB1	928.905	2.46301	0.324726	7.5849	3.32744e-14	1.11148e-12
INTS1	1443.45	-2.35366	0.310334	-7.58428	3.34338e-14	1.11368e-12
TTC27	157.978	3.22244	0.425138	7.57974	3.46242e-14	1.15012e-12
IFNGR1	403.352	2.75433	0.363437	7.57856	3.49404e-14	1.1574e-12
NR1D2	349.022	2.65726	0.350775	7.57539	3.58049e-14	1.18275e-12
ZZZ3	399.668	2.7406	0.361856	7.57375	3.6261e-14	1.19451e-12
MTREX	536.844	2.98895	0.394767	7.57143	3.69136e-14	1.21266e-12
SMC6	1257.68	3.25105	0.429616	7.56734	3.80942e-14	1.248e-12
ZNF385A	178.402	-2.69252	0.35604	-7.5624	3.957e-14	1.2928e-12
MED13	1292.2	2.39777	0.317268	7.55757	4.10668e-14	1.33804e-12
RPS27A	3713.74	2.23146	0.295356	7.55515	4.18365e-14	1.3594e-12
GUCY1B1	224.165	2.90252	0.385184	7.53543	4.86721e-14	1.57721e-12
ZNF207	802.43	2.35252	0.312221	7.53481	4.89049e-14	1.58046e-12
NT5C2	710.23	2.7906	0.3704	7.53402	4.92013e-14	1.58574e-12
TARDBP	537.385	2.81188	0.373508	7.52828	5.14113e-14	1.65251e-12
MTX2	97.1108	3.93293	0.523211	7.51691	5.60844e-14	1.79787e-12
TXNIP	3419.42	3.3775	0.449449	7.51477	5.70111e-14	1.82268e-12
LRRC47	665.421	-2.03601	0.270965	-7.51393	5.73798e-14	1.82956e-12
MCRIP1	430.06	-2.22273	0.296042	-7.50814	5.9973e-14	1.90714e-12
NCKAP5L	200.717	-2.73978	0.364933	-7.50763	6.02083e-14	1.90953e-12
SECISBP2L	488.201	2.81555	0.375101	7.5061	6.09128e-14	1.92675e-12
SYF2	226.295	2.79069	0.371859	7.50469	6.15757e-14	1.94257e-12
RIOK3	382.764	2.84869	0.379679	7.5029	6.24217e-14	1.96406e-12
FOXP4	339.133	-2.72691	0.363609	-7.49959	6.40192e-14	2.00903e-12
COL6A1	8236.77	-2.59139	0.345659	-7.49694	6.53243e-14	2.0446e-12
ZBTB41	220.23	2.77538	0.37031	7.49475	6.64252e-14	2.07361e-12
GMFB	233.295	3.47763	0.46408	7.4936	6.7012e-14	2.08104e-12
LAMA4	1432.21	3.05125	0.407171	7.49377	6.69243e-14	2.08104e-12
LAMA5	451.702	-2.4789	0.330906	-7.49126	6.82145e-14	2.11288e-12
GHITM	320.796	3.65323	0.487876	7.48802	6.99207e-14	2.15453e-12
ZNF316	444.118	-2.58523	0.345242	-7.48817	6.98387e-14	2.15453e-12
RPL38	1501.98	3.10219	0.414362	7.48665	7.06522e-14	2.17146e-12
RPS15A	2853.11	2.33273	0.311741	7.48289	7.27047e-14	2.2288e-12
TRAM1	423.457	2.29097	0.306254	7.4806	7.39847e-14	2.26223e-12
PPIP5K2	373.491	3.27135	0.437499	7.47739	7.58126e-14	2.31219e-12
PIGC	191.001	3.36478	0.450141	7.47494	7.72378e-14	2.34964e-12
SEC61B	224.293	2.98653	0.399652	7.47284	7.84824e-14	2.38143e-12
NDUFA5	95.2617	4.6991	0.628988	7.47089	7.96561e-14	2.41091e-12
NHERF2	296.876	-2.28573	0.306055	-7.46836	8.11978e-14	2.45135e-12
LARP4	337.042	2.36837	0.317251	7.46531	8.31053e-14	2.4963e-12
PICALM	1010.39	2.66761	0.35733	7.4654	8.30478e-14	2.4963e-12
SLC38A10	1863.89	-2.58171	0.345936	-7.46299	8.45832e-14	2.53431e-12
NHERF1	764.309	-2.31686	0.3106	-7.45929	8.69899e-14	2.59989e-12
TBC1D23	273.918	3.01094	0.403995	7.4529	9.13098e-14	2.72217e-12
RAB11FIP3	281.696	-2.44909	0.328806	-7.44843	9.44554e-14	2.80893e-12
SUN1	668.734	-2.19396	0.294624	-7.44664	9.57469e-14	2.84025e-12
PHRF1	1772.56	-2.45986	0.330369	-7.44581	9.63523e-14	2.85112e-12
EHMT1	1361.49	-2.3511	0.31598	-7.44068	1.00171e-13	2.94947e-12
TCP11L2	228.927	2.76775	0.371974	7.4407	1.00149e-13	2.94947e-12
PROS1	563.056	3.27443	0.440219	7.43819	1.02073e-13	2.99809e-12
RNF19A	549.934	2.45135	0.32958	7.4378	1.02376e-13	2.99958e-12
MGST3	137.902	3.86911	0.520288	7.43647	1.03413e-13	3.01608e-12
SRSF7	524.961	2.93942	0.395273	7.43643	1.03445e-13	3.01608e-12
CAMK2D	620.566	2.56522	0.345625	7.42197	1.15392e-13	3.35621e-12
ETF1	570.312	2.89966	0.390794	7.41991	1.17197e-13	3.40042e-12
HERC5	1664.15	3.72046	0.501517	7.41842	1.18528e-13	3.43071e-12
AP3B1	585.421	2.91821	0.393697	7.41232	1.24113e-13	3.58365e-12
ACTR10	265.279	2.83868	0.383012	7.41147	1.24906e-13	3.59784e-12
SOGA1	397.458	-2.59912	0.351096	-7.40289	1.33251e-13	3.82896e-12
RPL35A	1716.29	3.24486	0.438545	7.39915	1.37056e-13	3.92883e-12
ABCB7	193.503	2.91848	0.394722	7.39377	1.4272e-13	4.08139e-12
ZNF787	303.105	-2.33397	0.315716	-7.39262	1.43962e-13	4.10704e-12
THOC1	254.882	2.8371	0.384054	7.38726	1.49889e-13	4.26592e-12
U2SURP	892.619	2.83791	0.384591	7.37903	1.59448e-13	4.52717e-12
TBCD	1259.23	-1.99965	0.271193	-7.37355	1.6615e-13	4.70625e-12
OSTF1	403.032	2.71618	0.368535	7.3702	1.7037e-13	4.81438e-12
CLMN	162.031	-2.65213	0.359972	-7.3676	1.73722e-13	4.89749e-12
HSPH1	749.293	2.50098	0.339598	7.36454	1.77754e-13	4.98758e-12
ZC3H18	2107.04	-2.96602	0.402729	-7.36481	1.77397e-13	4.98758e-12
TOMM20	316.501	2.54965	0.346221	7.36421	1.78194e-13	4.98817e-12
PCDH1	305.922	-2.43808	0.331275	-7.35971	1.84314e-13	5.14742e-12
SMC3	654.154	2.80934	0.382238	7.34971	1.98633e-13	5.53434e-12
CLK1	771.733	2.46587	0.335611	7.3474	2.02095e-13	5.6052e-12
XYLT1	564.023	-2.37097	0.322696	-7.34739	2.02116e-13	5.6052e-12
RSRC2	530.767	2.72649	0.371112	7.34679	2.03016e-13	5.6171e-12
FAM91A1	396.217	2.33691	0.318152	7.34526	2.05359e-13	5.66877e-12
EVC	168.725	-2.42457	0.330368	-7.339	2.15189e-13	5.92641e-12
NXT2	151.753	3.6197	0.49368	7.33208	2.26606e-13	6.22644e-12
SLC30A1	141.036	3.51926	0.480419	7.32539	2.38201e-13	6.53e-12
RFTN2	194.879	3.51142	0.48045	7.3086	2.69935e-13	7.38296e-12
RAPGEF6	868.26	2.75586	0.37722	7.30571	2.7581e-13	7.52638e-12
DHX40	184.292	2.85926	0.391551	7.3024	2.82674e-13	7.66111e-12
STAG2	1187.61	2.56394	0.351088	7.30284	2.81762e-13	7.66111e-12
TOM1L2	303.648	-2.32904	0.318934	-7.30259	2.82289e-13	7.66111e-12
CCDC97	415.414	-2.17414	0.298093	-7.2935	3.02008e-13	8.14807e-12
PPIB	310.662	2.36229	0.323886	7.29358	3.01816e-13	8.14807e-12
CSTF3	179.835	2.93869	0.402971	7.29257	3.04107e-13	8.18618e-12
ATP2C1	482.988	2.22981	0.305786	7.29204	3.05292e-13	8.19958e-12
IDO1	405.41	4.24038	0.58172	7.28937	3.11399e-13	8.34478e-12
CKAP4	785.842	-2.24889	0.30858	-7.28787	3.14898e-13	8.41964e-12
MIER1	585.831	3.03999	0.41736	7.28385	3.24426e-13	8.63598e-12
SETDB2	286.036	2.9567	0.405926	7.28385	3.24438e-13	8.63598e-12
NUFIP2	611.622	2.79569	0.384168	7.27724	3.40711e-13	9.04896e-12
NDUFA4	361.756	3.01789	0.414796	7.27561	3.44849e-13	9.1385e-12
SP3	758.583	2.6813	0.368721	7.2719	3.54478e-13	9.37284e-12
CBX6	570.98	-2.20096	0.302747	-7.26998	3.59549e-13	9.48588e-12
P2RY10	184.53	3.47583	0.47832	7.26675	3.68236e-13	9.69363e-12
CFAP46	135.966	-3.10577	0.427667	-7.26212	3.81074e-13	1.00095e-11
DNTTIP2	415.392	2.66695	0.367294	7.26106	3.84061e-13	1.00525e-11
SCYL2	275.355	2.4844	0.342159	7.26094	3.84397e-13	1.00525e-11
BLMH	278.515	2.57345	0.354587	7.25761	3.93982e-13	1.02806e-11
RNF146	290.572	2.40605	0.331701	7.25366	4.05669e-13	1.05624e-11
GOSR1	291.76	2.83625	0.391115	7.25169	4.11603e-13	1.06936e-11
MAST2	490.741	-2.24961	0.310297	-7.24988	4.17138e-13	1.08138e-11
ASAH1	573.37	3.66393	0.505709	7.24514	4.31994e-13	1.11376e-11
CCPG1	477.757	2.39707	0.330858	7.245	4.32428e-13	1.11376e-11
FAM53A	162.92	-2.47764	0.341968	-7.24523	4.31713e-13	1.11376e-11
C11orf58	305.118	2.57031	0.354835	7.24368	4.36674e-13	1.12227e-11
CSNK1D	611.921	-2.07722	0.286777	-7.24333	4.37808e-13	1.12277e-11
CDC42BPG	93.3877	-2.93046	0.404591	-7.24304	4.38753e-13	1.12277e-11
COL27A1	488.764	-2.39024	0.330229	-7.23813	4.54915e-13	1.16164e-11
N4BP2	407.741	2.4648	0.340558	7.23754	4.56896e-13	1.16421e-11
BIRC6	1943.35	2.83864	0.392232	7.23715	4.58223e-13	1.16427e-11
SELENOI	219.113	3.58301	0.495099	7.23695	4.58873e-13	1.16427e-11
SLC30A5	309.512	2.77014	0.382898	7.23468	4.66612e-13	1.18139e-11
CYSLTR1	91.3272	4.16043	0.575584	7.2282	4.89447e-13	1.23629e-11
NIFK	269.235	3.05424	0.42256	7.22794	4.90369e-13	1.23629e-11
GAK	980.966	-1.95867	0.271044	-7.22638	4.96052e-13	1.24798e-11
H3-3A	527.197	2.81504	0.389767	7.22237	5.10908e-13	1.28265e-11
PSMB7	126.998	3.52813	0.488541	7.22178	5.1312e-13	1.2855e-11
ZNF8	397.435	-2.52603	0.350054	-7.21612	5.34923e-13	1.33731e-11
ZC3H3	330.866	-2.3067	0.31969	-7.21543	5.37653e-13	1.34132e-11
RENBP	430.411	-2.43699	0.33778	-7.21471	5.40488e-13	1.34558e-11
EEF1B2	1566.75	3.80746	0.527786	7.21402	5.43252e-13	1.34964e-11
DDX60	2308.25	4.2893	0.595052	7.20827	5.66652e-13	1.40485e-11
PAK2	494.756	2.56538	0.355928	7.20757	5.69592e-13	1.40921e-11
KIF18A	80.4963	4.51006	0.625772	7.20719	5.71166e-13	1.41018e-11
ORC3	163.128	2.8757	0.399044	7.20648	5.74184e-13	1.4147e-11
PCM1	687.548	2.40836	0.334291	7.20438	5.83092e-13	1.43368e-11
ETFA	237.662	2.884	0.400401	7.20277	5.90016e-13	1.44773e-11
TAX1BP1	1023.21	2.887	0.401196	7.19599	6.20103e-13	1.51842e-11
BCAM	407.101	-2.35738	0.327699	-7.19373	6.30457e-13	1.54062e-11
CMIP	416.441	-2.37058	0.329657	-7.19106	6.42925e-13	1.56787e-11
DARS1	403.426	2.97028	0.413069	7.19076	6.44328e-13	1.56808e-11
PIGA	95.3316	3.75373	0.522696	7.18147	6.89651e-13	1.67497e-11
LEPROT	280.291	3.08505	0.429609	7.18106	6.91752e-13	1.67666e-11
HSD17B4	315.621	2.79188	0.388825	7.1803	6.95591e-13	1.68254e-11
SEL1L	445.532	2.49793	0.347957	7.17885	7.02992e-13	1.697e-11
SLC4A2	587.729	-2.15638	0.300739	-7.17026	7.48564e-13	1.80336e-11
CHM	169.899	3.96248	0.552675	7.16964	7.51979e-13	1.80793e-11
TRA2B	851.737	2.2351	0.31192	7.16562	7.74367e-13	1.85801e-11
SAT1	2204.77	3.21483	0.448743	7.16408	7.83134e-13	1.87527e-11
COPS2	426.169	2.58757	0.36125	7.16283	7.90302e-13	1.88865e-11
ACAP2	580.56	2.60999	0.36478	7.15496	8.36998e-13	1.99624e-11
P4HA1	499.858	2.37073	0.331572	7.14997	8.67987e-13	2.06036e-11
RXRA	982.849	-2.47545	0.346226	-7.1498	8.69066e-13	2.06036e-11
ZNF280D	214.043	2.98614	0.41763	7.15019	8.66562e-13	2.06036e-11
EXOC5	388.333	3.04274	0.426127	7.14046	9.30205e-13	2.20093e-11
GOLT1B	100.878	3.85057	0.539317	7.13972	9.3521e-13	2.20839e-11
ZNF518A	355.296	2.7985	0.392056	7.13801	9.46918e-13	2.23162e-11
TFAM	184.869	2.60783	0.365432	7.1363	9.58747e-13	2.25504e-11
MARCHF1	468.785	2.31166	0.323975	7.13532	9.65639e-13	2.25789e-11
MMP25	139.137	-2.75807	0.386536	-7.13535	9.65439e-13	2.25789e-11
SUCLA2	182.983	3.28293	0.460069	7.13574	9.62663e-13	2.25789e-11
UBA3	223.715	2.97647	0.41721	7.13423	9.73287e-13	2.27132e-11
VPS29	127.827	3.96175	0.555552	7.13119	9.95041e-13	2.31755e-11
MYBBP1A	1295.18	-2.21772	0.311136	-7.12779	1.0199e-12	2.37083e-11
YIPF5	265.197	2.94185	0.413036	7.1225	1.05983e-12	2.45885e-11
BAHCC1	319.236	-2.52914	0.355118	-7.12196	1.06406e-12	2.46387e-11
ARID1A	1469.66	-1.99974	0.280889	-7.11932	1.08459e-12	2.50654e-11
USP25	632.664	2.39636	0.336729	7.11657	1.10644e-12	2.55208e-11
PAFAH1B2	252.307	2.41089	0.338832	7.1153	1.11672e-12	2.57083e-11
PNRC2	967.924	2.71607	0.381903	7.11193	1.14429e-12	2.62922e-11
C18orf21	95.2657	4.39836	0.618776	7.10815	1.17605e-12	2.69699e-11
GFPT1	375.755	2.48775	0.35043	7.09915	1.25523e-12	2.87306e-11
LATS1	314.418	2.73388	0.385348	7.09457	1.29754e-12	2.96421e-11
BLNK	258.961	2.53346	0.357137	7.0938	1.30481e-12	2.97049e-11
RRBP1	2367.04	-2.11828	0.298616	-7.09368	1.30595e-12	2.97049e-11
TMEM128	93.4965	3.71319	0.523464	7.09348	1.30776e-12	2.97049e-11
VTA1	159.152	2.75421	0.388338	7.09229	1.31913e-12	2.99061e-11
SLC44A1	274.747	2.48265	0.35014	7.09043	1.33691e-12	3.02518e-11
PPARGC1B	348.654	-2.69017	0.379453	-7.0896	1.345e-12	3.0377e-11
RPS4X	2366.96	2.40973	0.340015	7.08714	1.36911e-12	3.08632e-11
RPS27L	267.312	2.70248	0.381416	7.08538	1.38659e-12	3.11983e-11
MAPK8	165.478	2.66666	0.376394	7.08474	1.39305e-12	3.12845e-11
HNMT	90.3572	3.54534	0.500486	7.08378	1.40274e-12	3.14429e-11
XPO1	1408.75	2.57346	0.363334	7.0829	1.41165e-12	3.15834e-11
SETX	2804.5	2.68159	0.378615	7.08263	1.41439e-12	3.15854e-11
DCAF13	137.662	2.8646	0.404738	7.07765	1.46622e-12	3.26816e-11
TOR1AIP1	258.026	2.42588	0.342839	7.07587	1.48518e-12	3.30425e-11
ZNF277	275.923	2.54193	0.359257	7.07553	1.48883e-12	3.3062e-11
CALM1	1396.7	2.11609	0.299196	7.07259	1.52065e-12	3.36432e-11
NAA25	343.71	3.52747	0.49874	7.07277	1.51868e-12	3.36432e-11
RCBTB1	213.428	2.51036	0.355042	7.0706	1.54266e-12	3.4067e-11
MAF	1901.28	-1.95969	0.277186	-7.06996	1.54975e-12	3.41603e-11
GTF3C1	1282.13	-1.9819	0.280386	-7.06849	1.56634e-12	3.44624e-11
SDCBP	298.428	2.42882	0.343796	7.0647	1.60966e-12	3.53504e-11
SHPRH	221.583	2.5496	0.361142	7.05983	1.66705e-12	3.65433e-11
ARHGAP23	178.394	-2.5157	0.356493	-7.05679	1.70391e-12	3.72828e-11
CEP170B	158.197	-2.80497	0.397547	-7.0557	1.71728e-12	3.75066e-11
CALU	646.94	2.7036	0.383479	7.05019	1.78668e-12	3.8951e-11
TMEM168	107.452	3.14573	0.446247	7.0493	1.79821e-12	3.91308e-11
MAP1LC3B	177.948	2.62106	0.372315	7.03988	1.92399e-12	4.17916e-11
NUDT21	390.893	2.32553	0.330398	7.03855	1.94244e-12	4.21156e-11
SKI	1524.33	-2.58837	0.367811	-7.03723	1.96095e-12	4.24398e-11
RARS1	300.885	2.29374	0.325993	7.03617	1.976e-12	4.26879e-11
ZC3H14	427.522	2.80862	0.39933	7.03332	2.01681e-12	4.34909e-11
UBR1	634.231	2.24675	0.319563	7.03067	2.05542e-12	4.42435e-11
ASB1	398.654	-2.32436	0.330699	-7.02863	2.08569e-12	4.4814e-11
PBRM1	674.716	2.08723	0.297165	7.02381	2.15906e-12	4.63072e-11
DENND2C	173.4	3.04445	0.433497	7.02302	2.17126e-12	4.64852e-11
THAP5	78.195	5.16085	0.735596	7.01588	2.28502e-12	4.88331e-11
MICALL2	552.68	-2.12067	0.302299	-7.01513	2.29738e-12	4.90095e-11
PSMB4	547.137	2.48669	0.354563	7.0134	2.326e-12	4.95313e-11
SNX6	779.44	1.97526	0.281681	7.01241	2.34253e-12	4.97945e-11
PDS5A	833.365	2.38462	0.340123	7.01106	2.36527e-12	5.01883e-11
CYBRD1	502.015	2.39147	0.34118	7.0094	2.39349e-12	5.06526e-11
MARK4	304.037	-2.36384	0.337245	-7.00927	2.39565e-12	5.06526e-11
ZNF770	94.9937	3.71836	0.530645	7.00725	2.43056e-12	5.12998e-11
CASP3	245.75	3.2605	0.465635	7.00226	2.51861e-12	5.30644e-11
ATP5PF	209.784	3.34921	0.478819	6.99473	2.6577e-12	5.57976e-11
FOXN2	251.372	2.59469	0.370939	6.99491	2.65432e-12	5.57976e-11
CUL2	277.425	3.44517	0.492563	6.99437	2.66458e-12	5.58437e-11
NCBP1	259.351	2.83546	0.40548	6.99286	2.69346e-12	5.635e-11
AVPR2	125.359	-2.71857	0.388791	-6.99236	2.70301e-12	5.64508e-11
COPS5	228.956	3.35741	0.480283	6.9905	2.73913e-12	5.70054e-11
THRA	384.036	-2.10713	0.301418	-6.99072	2.73489e-12	5.70054e-11
RDH11	171.041	2.89761	0.414524	6.9902	2.74488e-12	5.70257e-11
LRIF1	98.0673	3.32976	0.476427	6.98903	2.76801e-12	5.7406e-11
REEP3	187.454	2.58668	0.370169	6.98782	2.79187e-12	5.78004e-11
COL16A1	739.612	-1.94255	0.278074	-6.98571	2.83424e-12	5.8576e-11
CTDSPL2	259.317	2.85152	0.408214	6.98537	2.84113e-12	5.86053e-11
HDAC4	309.038	-2.12094	0.303636	-6.98515	2.84549e-12	5.86053e-11
CELSR2	144.984	-2.62595	0.376266	-6.97897	2.97346e-12	6.10635e-11
SLC30A9	179.789	3.02315	0.433185	6.9789	2.97509e-12	6.10635e-11
SIX5	170.436	-2.63947	0.378242	-6.97825	2.98877e-12	6.1239e-11
XCL1	84.6414	8.80262	1.26233	6.9733	3.09602e-12	6.33277e-11
MAN1C1	1089.78	-1.98829	0.285199	-6.97158	3.13394e-12	6.39935e-11
NOM1	639.931	-2.05931	0.295429	-6.97055	3.15703e-12	6.43548e-11
GPN1	137.814	2.85158	0.409198	6.9687	3.19884e-12	6.50959e-11
C2CD5	312.071	2.8931	0.415358	6.9653	3.277e-12	6.65728e-11
PSPC1	3140.9	-2.25436	0.323675	-6.96489	3.28659e-12	6.66541e-11
ARID4A	350.326	2.51221	0.360864	6.96165	3.36307e-12	6.80894e-11
RPL37	1978.15	2.94923	0.424112	6.95389	3.55358e-12	7.18246e-11
SURF6	1079.22	-2.46644	0.354729	-6.95304	3.57507e-12	7.21365e-11
HSPA8	9811.73	2.36796	0.340624	6.95184	3.60549e-12	7.26274e-11
HSPA13	217.519	2.96478	0.426976	6.94366	3.82071e-12	7.68329e-11
DOCK10	1616.16	2.5833	0.37211	6.94232	3.85725e-12	7.74373e-11
DNAJB4	139.885	3.22951	0.465463	6.93828	3.96899e-12	7.95465e-11
COL4A2	8413.74	-2.55818	0.368778	-6.9369	4.00794e-12	8.01925e-11
MAD2L1	88.6948	4.40477	0.635627	6.9298	4.21437e-12	8.40408e-11
ZMYND11	407.88	2.55825	0.369159	6.92994	4.21027e-12	8.40408e-11
LENG8	1679.79	-2.41767	0.34898	-6.92781	4.27401e-12	8.50878e-11
SENP5	262.279	2.41121	0.348169	6.9254	4.34745e-12	8.64056e-11
SOCS5	241.054	2.51971	0.363883	6.92451	4.37488e-12	8.66619e-11
ZBTB11	306.738	2.21927	0.320488	6.92466	4.37028e-12	8.66619e-11
PLXNA4	204.272	-2.21333	0.319697	-6.92321	4.4153e-12	8.73175e-11
SACM1L	327.829	2.58432	0.373375	6.92153	4.46791e-12	8.82117e-11
ITGA1	646.957	2.29791	0.332244	6.91633	4.63501e-12	9.13595e-11
VPS13C	921.905	2.81118	0.406618	6.91357	4.72603e-12	9.29998e-11
SMCHD1	2544.42	2.23842	0.323957	6.90963	4.85929e-12	9.54647e-11
MIOS	208.55	2.71656	0.393197	6.90892	4.88372e-12	9.57868e-11
HCFC1	982.714	-2.56962	0.371952	-6.90846	4.89934e-12	9.59354e-11
ZNF598	356.474	-2.12553	0.307896	-6.90341	5.07691e-12	9.92495e-11
MANEA	109.881	4.04974	0.586659	6.90305	5.08972e-12	9.9337e-11
MAST3	685.277	-2.2325	0.323469	-6.90175	5.1367e-12	1.0009e-10
GRIPAP1	700.718	-1.99639	0.289307	-6.9006	5.17847e-12	1.00739e-10
SEPTIN9	2487.25	-2.07769	0.301195	-6.89814	5.26866e-12	1.02327e-10
MEF2A	192.203	2.67207	0.387598	6.89394	5.42696e-12	1.0523e-10
CD53	1371.36	3.8561	0.559928	6.88678	5.70703e-12	1.10481e-10
XRN1	618.349	2.36497	0.34347	6.88552	5.75788e-12	1.11285e-10
HTRA3	98.8796	-2.65825	0.3861	-6.88488	5.78382e-12	1.11605e-10
ATP5MC1	153.939	2.9798	0.432821	6.8846	5.79501e-12	1.1164e-10
KIF18B	154.03	-2.37929	0.345736	-6.8818	5.91019e-12	1.13583e-10
LTBP3	199.702	-2.29358	0.333288	-6.88168	5.91487e-12	1.13583e-10
XRN2	497.46	2.82378	0.410724	6.87513	6.19327e-12	1.18738e-10
ZYX	840.345	-2.37443	0.345409	-6.87425	6.23148e-12	1.19278e-10
ZNF783	125.535	-2.54487	0.37049	-6.86894	6.46822e-12	1.23611e-10
TSPAN13	187.247	2.84738	0.414689	6.86631	6.58835e-12	1.25706e-10
MYH14	75.6982	-3.12713	0.455495	-6.86535	6.63299e-12	1.26355e-10
HELZ	374.112	2.35067	0.342671	6.85985	6.8934e-12	1.31107e-10
ZNF292	691.843	2.87334	0.41903	6.85711	7.02651e-12	1.33425e-10
DNMT3A	1016.57	-2.19564	0.320269	-6.85562	7.10027e-12	1.34612e-10
CHTOP	504.18	2.48904	0.363177	6.85352	7.20556e-12	1.36391e-10
NAA15	400.746	2.30863	0.336867	6.85325	7.21917e-12	1.36432e-10
CCDC117	365.894	2.18529	0.318881	6.853	7.23162e-12	1.36451e-10
RC3H2	503.714	2.59094	0.378295	6.84899	7.43713e-12	1.40107e-10
PPP4R3B	824.09	2.97563	0.434652	6.846	7.59426e-12	1.42842e-10
CCT3	1067.68	2.14803	0.313847	6.8442	7.69069e-12	1.44427e-10
RPL32	1962.9	2.89266	0.422824	6.84129	7.84844e-12	1.47158e-10
ZFTA	200.144	-2.51943	0.368478	-6.8374	8.06422e-12	1.50967e-10
INTS6	579.814	2.31722	0.338915	6.83716	8.07775e-12	1.50983e-10
SOD2	577.04	3.60239	0.52702	6.83539	8.1782e-12	1.52621e-10
RPS18	2215.43	3.36032	0.492433	6.82392	8.85862e-12	1.65061e-10
CEP135	252.537	2.21604	0.324775	6.82331	8.89663e-12	1.65511e-10
POT1	235.599	2.95354	0.432885	6.82291	8.92165e-12	1.65718e-10
SIVA1	445.479	-2.3598	0.345941	-6.82139	9.01641e-12	1.67217e-10
NOTCH1	1218.03	-2.07756	0.304736	-6.81758	9.25841e-12	1.71439e-10
PITPNB	202.142	3.30538	0.484936	6.81612	9.35322e-12	1.72926e-10
ITGB1	1098.68	2.14042	0.314147	6.81344	9.52893e-12	1.75902e-10
SAMHD1	622.111	2.94792	0.432801	6.81126	9.67474e-12	1.78317e-10
TRIR	849.999	-1.94709	0.286098	-6.80569	1.00564e-11	1.85065e-10
C21orf91	530.929	2.66381	0.391515	6.80385	1.01856e-11	1.87155e-10
PUS7L	115.256	3.2093	0.472103	6.79788	1.0617e-11	1.94782e-10
ZFAND6	206.023	2.59776	0.382329	6.79456	1.08646e-11	1.99017e-10
PTGES3	414.74	2.3484	0.345856	6.7901	1.12053e-11	2.04943e-10
FOCAD	368.845	2.21816	0.32673	6.78898	1.12928e-11	2.06227e-10
CHD1	955.858	1.86954	0.275398	6.78849	1.13317e-11	2.06622e-10
TMX2	120.21	2.9764	0.438472	6.78811	1.1361e-11	2.06839e-10
CPSF2	285.265	2.41543	0.355847	6.78783	1.13833e-11	2.06929e-10
SCARF2	101.479	-2.58562	0.381187	-6.78308	1.17638e-11	2.13522e-10
SIPA1L3	322.724	-2.51259	0.370487	-6.78188	1.18626e-11	2.14987e-10
LEPROTL1	310.486	2.18023	0.321535	6.7807	1.19598e-11	2.1642e-10
PTPRC	5042.73	2.52113	0.371855	6.77988	1.20276e-11	2.17317e-10
ZNF148	458.49	2.21449	0.326687	6.77864	1.2131e-11	2.18854e-10
DPP8	424.756	2.14831	0.317193	6.77287	1.26252e-11	2.27426e-10
COX5B	271.768	2.82521	0.417284	6.77047	1.28367e-11	2.30539e-10
SC5D	91.7784	4.13924	0.611355	6.77059	1.28254e-11	2.30539e-10
GLA	118.876	3.11044	0.45961	6.76757	1.30961e-11	2.34844e-10
TTC14	521.548	3.43707	0.507954	6.76649	1.31943e-11	2.36248e-10
ANKRD12	705.735	2.25426	0.333248	6.76453	1.33744e-11	2.39115e-10
AFG2A	164.592	3.16691	0.468447	6.76046	1.37558e-11	2.45395e-10
API5	613.047	3.23284	0.478207	6.76034	1.37668e-11	2.45395e-10
SLC30A6	224.577	3.12148	0.46176	6.75997	1.38017e-11	2.45649e-10
ENPP6	178.502	3.40948	0.504499	6.75815	1.39765e-11	2.48391e-10
EXOC3L2	123.403	-2.56562	0.379648	-6.75791	1.39994e-11	2.48427e-10
SART1	948.556	-2.68483	0.397305	-6.75761	1.40287e-11	2.48578e-10
ZMYM6	168.492	3.90282	0.577925	6.75316	1.44656e-11	2.55938e-10
FANCA	213.499	-2.30117	0.340882	-6.75063	1.47201e-11	2.60056e-10
TNRC6C	793.54	-2.38241	0.353114	-6.74686	1.51079e-11	2.66511e-10
TMX3	322.693	3.06449	0.45432	6.74522	1.52791e-11	2.69133e-10
PPT1	492.972	2.62297	0.388915	6.74431	1.53756e-11	2.70434e-10
GPX8	67.4361	4.45576	0.660889	6.74208	1.56133e-11	2.74211e-10
MARCKS	8089.86	-1.80323	0.267575	-6.73917	1.59293e-11	2.79007e-10
PJA2	570.895	2.98159	0.442429	6.73913	1.59332e-11	2.79007e-10
SH2D3C	729.409	-2.06115	0.305961	-6.73666	1.62069e-11	2.83384e-10
SSBP2	103.87	2.99306	0.444331	6.73612	1.62677e-11	2.84029e-10
ST8SIA4	374.068	2.34278	0.348039	6.73136	1.68087e-11	2.93046e-10
CAPN15	924.677	-2.08861	0.310497	-6.72665	1.73615e-11	3.01978e-10
SNX2	610.065	2.03302	0.302238	6.72656	1.73717e-11	3.01978e-10
CAV2	80.919	3.69605	0.549502	6.72618	1.74178e-11	3.02339e-10
LANCL1	188.304	2.77835	0.413245	6.72324	1.77732e-11	3.08059e-10
ARHGDIA	1474.79	-2.18794	0.325465	-6.72251	1.78615e-11	3.09142e-10
HMGCR	350.505	2.75717	0.410194	6.72163	1.79706e-11	3.10578e-10
MLH3	137.015	2.72697	0.405735	6.72106	1.80403e-11	3.11333e-10
PUM2	810.294	2.32558	0.346046	6.72045	1.81169e-11	3.12202e-10
PLCB2	878.079	-1.83501	0.273079	-6.71971	1.82084e-11	3.13122e-10
SOX18	137.309	-2.44027	0.363157	-6.7196	1.82228e-11	3.13122e-10
VAMP7	85.6377	4.26708	0.635197	6.71772	1.84584e-11	3.16714e-10
RPLP2	5430.05	-1.92413	0.286613	-6.71336	1.90194e-11	3.25871e-10
CALCOCO1	381.899	-2.17623	0.324221	-6.71219	1.91729e-11	3.28029e-10
ZFPM1	120.073	-2.81634	0.419693	-6.71047	1.94001e-11	3.31442e-10
KHK	517.845	-2.61365	0.389572	-6.70904	1.95912e-11	3.34228e-10
AKIRIN1	418.72	2.05531	0.306453	6.70678	1.98964e-11	3.38949e-10
RAB11FIP5	252.856	-2.40201	0.358184	-6.70609	1.99912e-11	3.40078e-10
VCAM1	3214.9	3.26215	0.486644	6.70337	2.03667e-11	3.45973e-10
CYP2S1	350.359	-2.44864	0.365405	-6.70116	2.06769e-11	3.50743e-10
ORC2	194.289	2.73849	0.40868	6.70083	2.07235e-11	3.51034e-10
CLINT1	465.405	2.3575	0.351871	6.69992	2.08538e-11	3.52739e-10
MYH7B	354.507	-2.41177	0.359984	-6.69966	2.08899e-11	3.5285e-10
BICRA	126.287	-2.50241	0.373799	-6.69455	2.16343e-11	3.64907e-10
CGGBP1	898.337	1.91927	0.286737	6.69349	2.17903e-11	3.67018e-10
ZNF596	114.029	3.06927	0.458589	6.69285	2.18864e-11	3.68118e-10
PIK3C3	289.424	2.23464	0.333903	6.69248	2.19427e-11	3.68544e-10
SPINDOC	236.9	-2.37661	0.355147	-6.69191	2.20274e-11	3.69446e-10
VASN	336.814	-2.53569	0.379065	-6.68933	2.2419e-11	3.75487e-10
PASK	518.353	-2.25171	0.33724	-6.67689	2.44067e-11	4.08204e-10
OSER1	115.439	3.05306	0.457538	6.6728	2.50973e-11	4.19167e-10
PLS3	181.307	2.57922	0.386632	6.67101	2.54047e-11	4.23707e-10
AGPAT5	236.748	2.34519	0.351774	6.66675	2.61527e-11	4.35574e-10
SOD3	277.12	-2.84396	0.426817	-6.66319	2.67953e-11	4.45655e-10
GAS7	860.572	-1.99581	0.2996	-6.66157	2.70921e-11	4.49963e-10
AXIN1	630.488	-2.24473	0.336984	-6.66125	2.71511e-11	4.50315e-10
ZC3H4	861.795	-2.13678	0.320951	-6.65765	2.78248e-11	4.60848e-10
PI15	97.8052	4.42996	0.665504	6.65655	2.80339e-11	4.63667e-10
CD28	175.223	2.99366	0.449746	6.65634	2.80738e-11	4.63685e-10
GNS	1245.34	2.61727	0.393246	6.65555	2.82238e-11	4.65517e-10
BCL3	245.855	-2.41764	0.363293	-6.65478	2.83731e-11	4.67334e-10
KITLG	172.584	2.63498	0.396155	6.65138	2.90354e-11	4.77581e-10
CBFA2T3	185.454	-2.84164	0.427268	-6.65074	2.91625e-11	4.79012e-10
RGS12	140.795	-2.394	0.360153	-6.64718	2.98767e-11	4.90068e-10
CUL1	523.494	2.25614	0.339598	6.64357	3.0617e-11	5.01522e-10
GATD3	601.051	-1.8534	0.279072	-6.64129	3.10945e-11	5.08644e-10
MTMR9	141.791	2.58224	0.388955	6.63891	3.1601e-11	5.16222e-10
RNF187	451.336	-2.09441	0.315918	-6.62959	3.36618e-11	5.48917e-10
ZMIZ2	344.251	-2.07133	0.312444	-6.62945	3.36945e-11	5.48917e-10
PLGRKT	64.3273	4.07612	0.615255	6.62508	3.47057e-11	5.64618e-10
IL13RA1	639.185	2.19546	0.331403	6.62473	3.47872e-11	5.65174e-10
C14orf119	167.803	2.69259	0.406468	6.62436	3.48765e-11	5.65853e-10
COQ10B	82.2668	3.84457	0.580398	6.62402	3.49567e-11	5.66384e-10
PLRG1	244.377	2.64195	0.398882	6.62338	3.51077e-11	5.68058e-10
PSMD14	163.277	2.58002	0.389584	6.62251	3.53144e-11	5.70628e-10
NDUFS1	398.051	2.1955	0.331532	6.62229	3.53687e-11	5.70733e-10
NPC2	339.76	2.64634	0.399671	6.62129	3.56084e-11	5.73824e-10
RPS29	2239.23	2.77402	0.419055	6.6197	3.59927e-11	5.79234e-10
SCAMP1	105.994	3.10683	0.46942	6.61843	3.63035e-11	5.83448e-10
SAMD8	240.885	2.53634	0.383401	6.61538	3.70599e-11	5.94803e-10
ABCA2	769.964	-2.33137	0.352531	-6.61323	3.76024e-11	6.02699e-10
AK3	197.694	2.46449	0.373154	6.60449	3.98891e-11	6.38493e-10
LSM3	88.6138	3.84109	0.581704	6.60317	4.02453e-11	6.43331e-10
SREBF2	1103.71	-2.03353	0.307982	-6.60276	4.03571e-11	6.44255e-10
AKIRIN2	698.084	-2.01834	0.305743	-6.60143	4.0721e-11	6.49194e-10
KBTBD11	92.5498	-2.81441	0.426557	-6.59797	4.16828e-11	6.63642e-10
AASDHPPT	128.71	2.81422	0.426563	6.59742	4.18372e-11	6.65212e-10
PLVAP	3305.16	-2.12978	0.323006	-6.59362	4.29239e-11	6.81582e-10
RLF	336.249	3.10562	0.47107	6.59269	4.31923e-11	6.84022e-10
SREK1IP1	196.364	3.01806	0.457786	6.59273	4.31803e-11	6.84022e-10
UBE2V1	277.754	2.60767	0.395901	6.58668	4.49763e-11	7.1133e-10
ANKRD13D	248.065	-2.17564	0.330422	-6.58443	4.56628e-11	7.2123e-10
TSC22D4	1102.29	-1.98459	0.30144	-6.5837	4.58885e-11	7.23837e-10
ZBTB44	498.218	2.02276	0.307281	6.58277	4.61768e-11	7.27422e-10
PKIA	64.1515	4.99788	0.759447	6.58094	4.67475e-11	7.34471e-10
TNS2	430.245	-2.00022	0.303937	-6.58103	4.67205e-11	7.34471e-10
SCAF11	1214.23	2.02521	0.307833	6.57892	4.7387e-11	7.43539e-10
SOS2	187.532	-2.59551	0.394564	-6.57817	4.76285e-11	7.46346e-10
DDX54	762.157	-1.84649	0.280812	-6.57555	4.84751e-11	7.58616e-10
PLEKHF2	354.306	2.71308	0.412699	6.57399	4.89843e-11	7.6558e-10
PPP2R2A	232.832	2.70208	0.411105	6.57273	4.94019e-11	7.71096e-10
NFIX	281.912	-2.06761	0.314605	-6.57209	4.96143e-11	7.73399e-10
COPG2	238.584	2.38279	0.362654	6.57042	5.01733e-11	7.81092e-10
NELFB	487.362	-1.82437	0.277711	-6.56932	5.05449e-11	7.84829e-10
TRPM2	324.237	-2.37171	0.361021	-6.56945	5.05021e-11	7.84829e-10
TEDC1	240.268	-2.38413	0.363158	-6.565	5.20341e-11	8.069e-10
LCOR	623.637	2.1964	0.335085	6.55475	5.57341e-11	8.62137e-10
LMO1	226.684	-2.68193	0.409168	-6.5546	5.57917e-11	8.62137e-10
VPS45	104.872	3.35931	0.512517	6.55454	5.5813e-11	8.62137e-10
GART	375.127	2.60696	0.39793	6.55129	5.70403e-11	8.79956e-10
TRAPPC13	136.575	2.84271	0.434225	6.54663	5.88505e-11	9.06708e-10
DHX36	271.437	2.36301	0.360989	6.54594	5.91221e-11	9.09717e-10
NELFA	455.152	-2.08818	0.319016	-6.54568	5.9224e-11	9.10111e-10
KLRK1	152.365	3.0086	0.45981	6.54315	6.0237e-11	9.24487e-10
TIPRL	144.202	3.08476	0.471557	6.54165	6.08434e-11	9.32593e-10
SCARNA10	2904.81	3.03931	0.464994	6.53623	6.30894e-11	9.65778e-10
BCAT1	315.376	2.40983	0.368767	6.53484	6.36768e-11	9.7352e-10
TNKS2	547.817	2.31925	0.355052	6.53214	6.48353e-11	9.89962e-10
SCARNA1	67.9912	5.70345	0.873426	6.52998	6.57806e-11	1.00311e-09
USP20	404.968	-2.07551	0.317936	-6.5281	6.66099e-11	1.01446e-09
CTSS	4057.7	2.48544	0.380921	6.52483	6.80786e-11	1.03551e-09
CBX5	291.846	2.50714	0.384271	6.52441	6.82706e-11	1.0371e-09
RAB20	288.542	-2.33103	0.357434	-6.52158	6.9569e-11	1.05414e-09
TSPAN6	77.663	4.27454	0.655438	6.52165	6.95371e-11	1.05414e-09
ST13	686.478	2.40499	0.368805	6.52105	6.9819e-11	1.05659e-09
MAT2B	422.286	2.96069	0.454153	6.51915	7.07066e-11	1.06866e-09
ABR	2081.69	-2.0866	0.320127	-6.51805	7.12273e-11	1.07517e-09
SYNCRIP	574.949	2.23358	0.342847	6.5148	7.2789e-11	1.09736e-09
KPNA4	532.906	2.24362	0.344433	6.51395	7.32023e-11	1.10219e-09
ADAP2	467.947	-2.16386	0.33228	-6.51217	7.40737e-11	1.11171e-09
PDE8A	136.43	2.72493	0.418441	6.51209	7.41141e-11	1.11171e-09
SLC4A7	708.247	2.31031	0.354757	6.51236	7.39776e-11	1.11171e-09
VPS50	296.346	2.40441	0.369234	6.5119	7.42082e-11	1.11172e-09
DDX47	160.733	2.76469	0.424669	6.51023	7.50378e-11	1.12134e-09
SHKBP1	418.23	-1.99775	0.306861	-6.51026	7.502e-11	1.12134e-09
TPT1	7575.34	2.923	0.449091	6.5087	7.58029e-11	1.13135e-09
ATP7A	239.52	2.54306	0.390734	6.50843	7.59413e-11	1.132e-09
CHCHD2	588.276	3.44303	0.529096	6.50738	7.64726e-11	1.1385e-09
URGCP	341.985	-2.19343	0.337242	-6.50403	7.81951e-11	1.16269e-09
SARNP	411.439	-2.79025	0.429055	-6.50325	7.86006e-11	1.16726e-09
SLC40A1	822.073	2.95254	0.454371	6.49809	8.13465e-11	1.20654e-09
PCSK1N	59.3815	-3.06293	0.471376	-6.49784	8.14798e-11	1.20702e-09
MFN1	342.548	2.34739	0.36129	6.49723	8.18115e-11	1.21043e-09
ODC1	469.228	2.234	0.343885	6.49635	8.22915e-11	1.21602e-09
ARL1	280.822	2.06401	0.317805	6.49459	8.32618e-11	1.22883e-09
MRPS2	246.142	-2.01626	0.310517	-6.49324	8.4008e-11	1.23831e-09
FLII	1983.45	-1.91781	0.295385	-6.4926	8.437e-11	1.24211e-09
FHIP1B	415.307	-2.27774	0.351	-6.48929	8.6244e-11	1.26814e-09
UQCRQ	168.98	3.71784	0.572993	6.48846	8.67204e-11	1.27357e-09
NEDD4	259.082	2.39995	0.370704	6.47404	9.54153e-11	1.39954e-09
INCENP	670.073	-2.64718	0.408945	-6.47319	9.59541e-11	1.40572e-09
PCNX3	747.768	-2.03767	0.314924	-6.47036	9.77695e-11	1.43055e-09
FAM162A	82.1375	3.38647	0.523715	6.46625	1.00465e-10	1.46766e-09
MKLN1	330.457	2.30772	0.356894	6.46612	1.00551e-10	1.46766e-09
ACSL4	575.384	2.33944	0.362013	6.46231	1.03118e-10	1.50328e-09
SLC25A3	720.449	3.15653	0.488524	6.46135	1.03771e-10	1.51095e-09
ATP13A3	362.185	2.28658	0.354021	6.45888	1.05482e-10	1.53399e-09
PIDD1	132.51	-2.62349	0.406298	-6.45706	1.06755e-10	1.54872e-09
TLNRD1	639.158	-2.09241	0.324046	-6.45714	1.06703e-10	1.54872e-09
TTYH3	631.885	-2.37115	0.367253	-6.45643	1.07202e-10	1.55332e-09
EEIG1	1050.96	-2.007	0.311075	-6.45182	1.10515e-10	1.59938e-09
KIF11	334.842	2.89293	0.448532	6.44977	1.12018e-10	1.61917e-09
C2CD2	640.365	-2.13464	0.331032	-6.44845	1.12999e-10	1.6294e-09
FBXO48	84.1914	3.10117	0.480906	6.4486	1.12886e-10	1.6294e-09
FAM111A	479.809	2.98276	0.462594	6.44791	1.13406e-10	1.63329e-09
PSME2	136.202	2.87715	0.446234	6.44762	1.13617e-10	1.63436e-09
COL5A1	5108.16	-2.54447	0.394996	-6.44176	1.18099e-10	1.69679e-09
FBXO39	948.804	2.42487	0.376469	6.44109	1.18615e-10	1.70215e-09
THAP4	135.135	-2.8924	0.449328	-6.43717	1.21724e-10	1.74467e-09
AGAP3	286.127	-2.33154	0.362371	-6.43412	1.24188e-10	1.77784e-09
MED4	98.1827	3.13424	0.487387	6.43071	1.27012e-10	1.81609e-09
TRIM8	649.341	-1.95842	0.304557	-6.43037	1.27291e-10	1.8179e-09
PARL	62.2493	5.16421	0.803336	6.42846	1.28902e-10	1.8387e-09
MRPL34	81.3919	4.4772	0.696612	6.42711	1.30056e-10	1.85073e-09
TMX1	257.479	2.32931	0.362418	6.42714	1.30026e-10	1.85073e-09
ANKRD44	650.558	2.14082	0.333213	6.42476	1.32077e-10	1.87184e-09
ARL5A	553.036	2.10637	0.327834	6.4251	1.31786e-10	1.87184e-09
CTSC	1813.49	2.97656	0.463302	6.42466	1.32167e-10	1.87184e-09
SH2B2	313.711	-2.12217	0.330314	-6.42471	1.32122e-10	1.87184e-09
GRAMD4	405.067	-2.36959	0.36884	-6.42443	1.32369e-10	1.87247e-09
ENGASE	162.594	-2.47982	0.386132	-6.42221	1.34312e-10	1.89772e-09
PPID	218.343	2.5985	0.40471	6.42064	1.35705e-10	1.91513e-09
RPL31	2189.92	3.01258	0.469232	6.42024	1.36062e-10	1.91789e-09
ACP1	161.427	2.51697	0.392055	6.41995	1.3632e-10	1.91927e-09
PRRC2A	1758.2	-2.02029	0.314709	-6.41957	1.36662e-10	1.92181e-09
BRAF	268.163	2.09882	0.327069	6.41707	1.3892e-10	1.95126e-09
DENND2B	249.138	-2.06516	0.32185	-6.41653	1.39413e-10	1.95588e-09
HDGF	1700.99	-2.57509	0.401577	-6.41244	1.4321e-10	2.00678e-09
ETAA1	123.436	3.1494	0.491282	6.41058	1.44967e-10	2.02903e-09
TLR1	129.47	3.30679	0.515996	6.40855	1.46911e-10	2.05382e-09
PSMD5	103.735	2.78795	0.4351	6.40761	1.47816e-10	2.06406e-09
TCOF1	1964.87	-2.45306	0.382869	-6.40705	1.48359e-10	2.06922e-09
ELP3	173.775	2.54553	0.397313	6.40685	1.48556e-10	2.06955e-09
ZNF276	520.243	-2.11997	0.330917	-6.40636	1.49031e-10	2.07374e-09
GABBR1	329.84	-2.24523	0.350528	-6.40529	1.50083e-10	2.08595e-09
DUSP11	165.95	2.37766	0.371364	6.4025	1.52855e-10	2.122e-09
ERBB3	1594.97	3.16681	0.495015	6.39741	1.58034e-10	2.19135e-09
COX1	18188.2	3.1068	0.485665	6.39701	1.58449e-10	2.19455e-09
CHD9	601.475	3.01339	0.471083	6.39674	1.5873e-10	2.19588e-09
DOCK11	955.388	2.58586	0.404327	6.39547	1.60057e-10	2.20911e-09
IFFO1	387.787	-1.90479	0.297829	-6.3956	1.5992e-10	2.20911e-09
ALKBH8	78.9873	3.62396	0.566876	6.39286	1.62808e-10	2.24449e-09
LIG1	481.672	-1.83467	0.287075	-6.39091	1.64898e-10	2.27068e-09
DOC2B	114.557	-2.75268	0.430817	-6.38945	1.66484e-10	2.28988e-09
DCAF1	384.484	2.0592	0.322457	6.38598	1.70298e-10	2.33964e-09
ANGPT2	347.348	2.81425	0.440747	6.38517	1.71202e-10	2.34935e-09
KLRB1	54.5668	8.17102	1.28041	6.38155	1.75306e-10	2.4029e-09
MS4A1	598.649	3.02759	0.474494	6.38066	1.76327e-10	2.41412e-09
DIAPH1	1234.33	-1.91014	0.299413	-6.37961	1.77536e-10	2.42788e-09
VPS4B	331.068	2.44462	0.383247	6.37869	1.78607e-10	2.43973e-09
CACTIN	448.707	-2.10245	0.329727	-6.37634	1.81371e-10	2.47466e-09
SPG7	413.818	-1.92023	0.301204	-6.37518	1.82745e-10	2.49056e-09
KDM6B	231.804	-2.24432	0.352206	-6.37218	1.86359e-10	2.53691e-09
PARP2	104.502	3.18142	0.499307	6.37167	1.8698e-10	2.54245e-09
LRRCC1	206.479	2.54794	0.400237	6.36608	1.93922e-10	2.63385e-09
RNPEPL1	639.899	-2.15365	0.338327	-6.36558	1.94555e-10	2.63944e-09
ATRAID	124.22	2.87497	0.451766	6.36385	1.96763e-10	2.66636e-09
CEP152	207.683	2.7115	0.426315	6.36032	2.0133e-10	2.72515e-09
PTP4A3	177.143	-2.51437	0.395445	-6.35832	2.03972e-10	2.75778e-09
FNDC3A	505.561	2.04219	0.321259	6.35685	2.05929e-10	2.78109e-09
CREB3L1	111.11	-2.81151	0.442491	-6.35384	2.10011e-10	2.83301e-09
TMEM201	148.615	-2.18417	0.343773	-6.35354	2.10413e-10	2.83522e-09
UHRF2	332.759	2.17564	0.342692	6.34867	2.17185e-10	2.92317e-09
NMI	551.377	3.15557	0.497075	6.34828	2.17736e-10	2.92728e-09
THUMPD3	198.665	2.53296	0.399186	6.34531	2.21985e-10	2.98104e-09
ATP13A2	451.505	-1.78509	0.281353	-6.34467	2.22901e-10	2.98999e-09
AKNA	1590.85	-1.8991	0.299427	-6.34244	2.26158e-10	3.03027e-09
STAP1	108.784	3.78515	0.596959	6.34073	2.28682e-10	3.06064e-09
GOLGA7	151.22	2.42103	0.381881	6.33976	2.30122e-10	3.07647e-09
GPNMB	663.932	2.93954	0.46379	6.33808	2.32649e-10	3.10677e-09
DMXL1	983.831	2.00073	0.315694	6.33755	2.33447e-10	3.11393e-09
EMC1	634.081	-1.99181	0.314388	-6.3355	2.36569e-10	3.15206e-09
RABL6	1081.48	-2.38942	0.37729	-6.33311	2.40261e-10	3.19767e-09
HMCN2	419.063	-2.48689	0.392822	-6.33084	2.43831e-10	3.24156e-09
CAVIN3	447.12	-2.08118	0.328813	-6.32935	2.46193e-10	3.26568e-09
PSD2	99.0463	-2.86922	0.453315	-6.32942	2.46085e-10	3.26568e-09
RARA	383.117	-1.86947	0.295417	-6.32825	2.47952e-10	3.28537e-09
PMPCB	125.769	2.80189	0.442909	6.32611	2.51421e-10	3.32763e-09
ATP11C	200.709	2.38389	0.376936	6.32438	2.54253e-10	3.36138e-09
SNW1	402.798	2.28109	0.360737	6.32342	2.55834e-10	3.37854e-09
SMAD4	371.077	2.65935	0.420825	6.31939	2.62605e-10	3.46413e-09
UNK	380.799	-2.06666	0.327207	-6.31605	2.68327e-10	3.53569e-09
MMADHC	160.825	2.83319	0.448597	6.31566	2.69007e-10	3.54074e-09
MMS22L	147.492	3.14359	0.497839	6.31447	2.71086e-10	3.56025e-09
SNU13	345.546	2.84107	0.449919	6.31463	2.70806e-10	3.56025e-09
ARMC1	167.606	3.05499	0.484044	6.31138	2.76561e-10	3.62081e-09
CNOT3	234.044	-1.98635	0.314718	-6.31152	2.76315e-10	3.62081e-09
SDC3	1380.39	-2.67944	0.424543	-6.31135	2.76609e-10	3.62081e-09
CEP95	186.549	2.47949	0.392925	6.31034	2.78415e-10	3.64045e-09
ERAP1	1226.66	2.93449	0.465357	6.30589	2.86537e-10	3.74256e-09
ARHGAP12	249.96	2.55538	0.405259	6.30556	2.87161e-10	3.74659e-09
DAGLA	126.849	-2.69296	0.427089	-6.30539	2.87474e-10	3.74659e-09
PGAP1	440.58	2.13248	0.338477	6.30023	2.97207e-10	3.86921e-09
RC3H1	366.968	2.19365	0.348237	6.2993	2.99001e-10	3.88832e-09
LGALS8	231.117	2.41839	0.384108	6.29612	3.05193e-10	3.96451e-09
ELP2	180.532	2.87585	0.45712	6.29124	3.14944e-10	4.08531e-09
SNRNP70	2924.01	-1.9778	0.31438	-6.29112	3.15177e-10	4.08531e-09
NARS1	486.168	2.36869	0.37666	6.28866	3.20219e-10	4.14616e-09
DIO2	134.054	3.22185	0.512345	6.28844	3.20665e-10	4.14744e-09
ARAP2	1112.77	2.81902	0.44851	6.2853	3.27213e-10	4.22754e-09
RPL34	1786.05	3.18085	0.506114	6.28485	3.28169e-10	4.2353e-09
NPM1	2231.54	2.34297	0.372995	6.28151	3.35302e-10	4.32268e-09
PPP1R8	188.711	2.63769	0.419926	6.28133	3.35687e-10	4.32297e-09
CUX1	646.705	-1.81501	0.289079	-6.27859	3.41646e-10	4.39497e-09
MAP2K7	255.601	-2.0368	0.324535	-6.27606	3.47262e-10	4.46239e-09
ALG5	92.8122	3.68168	0.586682	6.27544	3.48657e-10	4.47549e-09
NCOA4	687.032	2.5528	0.40691	6.27363	3.52729e-10	4.52289e-09
KIAA0513	452.161	-2.07021	0.330018	-6.27302	3.54119e-10	4.53098e-09
VDAC3	185.506	2.54059	0.404993	6.27317	3.53777e-10	4.53098e-09
PPARD	326.35	-2.33452	0.372177	-6.27261	3.55041e-10	4.5379e-09
FKBP3	164.25	2.36161	0.376558	6.27159	3.57383e-10	4.56295e-09
MAPK1IP1L	276.472	2.52149	0.402117	6.27053	3.59822e-10	4.58917e-09
GJA1	183.39	2.73782	0.43673	6.2689	3.63615e-10	4.6326e-09
KIF1A	262.098	-2.88976	0.46101	-6.26832	3.64966e-10	4.64473e-09
PPP6R1	1714.35	-2.0966	0.334484	-6.26816	3.65346e-10	4.64473e-09
SEC24D	360.122	2.11557	0.337607	6.26637	3.69563e-10	4.69333e-09
ZBTB46	230.76	-2.30467	0.368004	-6.26264	3.78525e-10	4.80203e-09
MFSD1	281.565	3.02758	0.483531	6.26141	3.81511e-10	4.82451e-09
NUP107	226.265	2.30872	0.368722	6.26142	3.81494e-10	4.82451e-09
SKAP2	390.218	2.23946	0.357647	6.26164	3.80942e-10	4.82451e-09
DYNLT3	116.499	3.65578	0.583992	6.25999	3.85003e-10	4.86352e-09
USP37	259.933	2.17188	0.346975	6.25948	3.86273e-10	4.87439e-09
FAM20C	121.163	-2.41918	0.386562	-6.25821	3.89417e-10	4.90888e-09
R3HDM1	238.444	2.78104	0.4444	6.25797	3.90026e-10	4.91136e-09
LY75	373.45	2.61049	0.417239	6.25659	3.93486e-10	4.9497e-09
TRABD	524.925	-1.92415	0.307657	-6.25421	3.99525e-10	5.02037e-09
OGT	2095.72	3.50983	0.561308	6.25295	4.02769e-10	5.05581e-09
MAP7D1	1517.11	-2.17298	0.347538	-6.2525	4.03946e-10	5.06525e-09
GTF2H5	55.5268	4.49248	0.718865	6.24941	4.12e-10	5.16082e-09
FAAP20	181.086	-2.35406	0.376843	-6.24679	4.18987e-10	5.24283e-09
TRAF2	1567.7	-2.05205	0.32855	-6.2458	4.21648e-10	5.2706e-09
LRRN3	60.0896	4.91689	0.787389	6.24455	4.2501e-10	5.30706e-09
CFAP97	85.4326	3.3964	0.544086	6.24239	4.30921e-10	5.37525e-09
C1orf43	168.06	3.38614	0.54246	6.24219	4.31482e-10	5.37662e-09
RASA2	339.196	2.5901	0.415069	6.24017	4.37094e-10	5.44086e-09
KLHDC10	188.207	2.23112	0.357628	6.23867	4.41318e-10	5.48772e-09
CRTC2	149.973	-2.14152	0.343348	-6.23718	4.45534e-10	5.53437e-09
GDAP2	117.77	2.54534	0.408234	6.23502	4.51735e-10	5.60555e-09
PHF6	191.746	2.46605	0.395751	6.23133	4.62494e-10	5.7331e-09
CHST1	98.5038	-2.56214	0.411267	-6.22986	4.66851e-10	5.7811e-09
AFAP1	428.307	-2.20272	0.353639	-6.22873	4.70228e-10	5.81087e-09
SPEF1	104.094	-2.51136	0.40319	-6.22873	4.7023e-10	5.81087e-09
ACAP3	159.114	-2.0496	0.329086	-6.22816	4.71939e-10	5.82596e-09
PPP1R37	358.603	-1.8955	0.304369	-6.22764	4.73509e-10	5.8393e-09
PRR5	226.982	-1.98465	0.318974	-6.22199	4.90903e-10	6.04754e-09
WASHC5	282.797	2.52593	0.40599	6.22165	4.91945e-10	6.05412e-09
AP3M1	363.23	2.52597	0.406188	6.21873	5.012e-10	6.16166e-09
HDLBP	2074.77	-1.73313	0.278743	-6.21765	5.04656e-10	6.19775e-09
CRAMP1	941.29	-2.43048	0.390972	-6.21651	5.08322e-10	6.23636e-09
LNPK	131.315	3.01007	0.484323	6.215	5.13254e-10	6.29039e-09
MEX3D	310.256	-1.89983	0.305759	-6.2135	5.18186e-10	6.34433e-09
BTG1	823.265	2.64074	0.425071	6.21246	5.21615e-10	6.37976e-09
LACTB2	80.609	3.66392	0.589801	6.21214	5.22688e-10	6.38632e-09
CHUK	115.425	3.1017	0.499494	6.20968	5.30913e-10	6.48019e-09
FMO2	91.8656	3.2372	0.521515	6.20731	5.39009e-10	6.57227e-09
OTUD6B	152.721	2.28416	0.367996	6.20703	5.3994e-10	6.5769e-09
BDH2	133.27	2.65256	0.427726	6.20155	5.59102e-10	6.80336e-09
NDUFB5	98.7057	2.77136	0.446949	6.20063	5.62385e-10	6.83634e-09
CDT1	222.883	-2.23823	0.36123	-6.19613	5.78696e-10	7.02744e-09
JKAMP	85.9738	4.13311	0.66716	6.19508	5.82543e-10	7.06697e-09
COL1A1	8796.12	-2.70602	0.437156	-6.19006	6.01408e-10	7.28841e-09
PUM1	420.656	2.23807	0.3616	6.18936	6.04104e-10	7.31365e-09
PPWD1	176.93	2.70816	0.437981	6.18328	6.27835e-10	7.59324e-09
POLR2B	426.862	2.29544	0.37147	6.17934	6.43687e-10	7.77707e-09
RND3	123.974	2.96778	0.480669	6.17426	6.6473e-10	8.02319e-09
EHD1	1182	-1.72425	0.279311	-6.17324	6.69032e-10	8.06695e-09
SLC12A7	893.122	-1.83104	0.296677	-6.17184	6.75007e-10	8.13076e-09
SETD1A	319.541	-2.0983	0.340047	-6.17063	6.80194e-10	8.18498e-09
MAP3K7	441.478	2.3995	0.388925	6.16957	6.84758e-10	8.23159e-09
TRAK1	396.6	-1.97752	0.320584	-6.1685	6.89404e-10	8.27897e-09
UQCRC2	238.204	2.69238	0.436483	6.16834	6.90088e-10	8.27897e-09
C7	2461.73	2.77886	0.450637	6.16653	6.98062e-10	8.36622e-09
RNF38	215.979	2.12023	0.343848	6.16618	6.9958e-10	8.376e-09
BRF1	570.497	-2.10877	0.342067	-6.1648	7.05728e-10	8.44113e-09
KIF26A	348.996	-2.506	0.406672	-6.16221	7.17365e-10	8.57172e-09
KLHDC4	862.281	-1.80532	0.293006	-6.16138	7.21126e-10	8.60804e-09
SH2D1A	156.476	2.89751	0.470355	6.16027	7.26188e-10	8.65979e-09
CCR5	178.995	2.731	0.443356	6.15983	7.28246e-10	8.67566e-09
TEK	274.876	2.30426	0.374092	6.15961	7.29265e-10	8.67912e-09
PSMC2	373.031	2.65901	0.432056	6.15432	7.53998e-10	8.96453e-09
ADAL	880.273	-2.42801	0.394875	-6.1488	7.80706e-10	9.27283e-09
PUM3	192.536	3.20353	0.521183	6.14665	7.9137e-10	9.39014e-09
MYCBP2	3041.18	2.56767	0.417819	6.14541	7.97553e-10	9.45409e-09
KPNA5	101.722	3.37301	0.548885	6.1452	7.98623e-10	9.45738e-09
ZNF444	196.953	-2.36955	0.385652	-6.14427	8.03325e-10	9.50363e-09
ATP8	240.021	-2.48103	0.403865	-6.14321	8.08697e-10	9.55769e-09
CWC22	252.575	2.30916	0.375928	6.14255	8.12068e-10	9.58803e-09
ITM2A	76.0634	3.83259	0.624033	6.14164	8.16723e-10	9.63345e-09
BPNT1	173.221	2.76753	0.450674	6.14087	8.20712e-10	9.67093e-09
PTPN22	234.511	2.40137	0.391064	6.1406	8.22078e-10	9.67747e-09
DDX50	260.836	2.00783	0.327055	6.13913	8.29739e-10	9.75802e-09
PIAS2	143.071	2.43087	0.39598	6.13887	8.31125e-10	9.7647e-09
CLDND1	367.55	2.2317	0.363597	6.13785	8.36473e-10	9.81785e-09
TSR1	261.692	2.67941	0.436626	6.13662	8.42931e-10	9.88393e-09
CTSO	80.2984	3.10264	0.505919	6.13268	8.64091e-10	1.0121e-08
UHMK1	710.993	2.37829	0.387815	6.13254	8.6485e-10	1.0121e-08
CDCA4	233.23	-2.00464	0.326897	-6.13232	8.6607e-10	1.01254e-08
RBMS3	147.596	2.61182	0.425947	6.1318	8.68899e-10	1.01485e-08
RRAGC	392.526	2.07688	0.338832	6.12952	8.81444e-10	1.0285e-08
TRAPPC11	268.148	1.97539	0.32243	6.12657	8.97953e-10	1.04673e-08
ARNT	332.734	1.96394	0.320708	6.12377	9.13865e-10	1.06217e-08
ATXN2L	510.619	-1.86939	0.305255	-6.12402	9.12418e-10	1.06217e-08
RPS6KB1	305.37	2.09815	0.342622	6.12381	9.13662e-10	1.06217e-08
INPP5F	183.193	2.33151	0.380803	6.12262	9.20492e-10	1.06883e-08
OSBPL5	135.213	-2.41007	0.393741	-6.12095	9.30169e-10	1.07901e-08
PTBP3	792.046	2.3248	0.379939	6.11888	9.42381e-10	1.09212e-08
PKD1	1035.09	-1.97206	0.322382	-6.11716	9.52562e-10	1.10284e-08
SUN2	1362.01	-2.07641	0.339505	-6.11599	9.59601e-10	1.10992e-08
EIF1AX	373.613	2.4766	0.404959	6.11569	9.61416e-10	1.11094e-08
PDHB	228.45	2.49596	0.408424	6.11121	9.88813e-10	1.14149e-08
KMT2B	809.637	-1.98708	0.32524	-6.10958	9.98955e-10	1.15208e-08
CORO7	1034.01	-1.90531	0.311897	-6.1088	1.00386e-09	1.15658e-08
ZNF579	119.86	-2.47541	0.405231	-6.10865	1.0048e-09	1.15658e-08
UBTF	1774.95	-1.90053	0.311245	-6.10621	1.02024e-09	1.17323e-08
ZC3H12C	92.0191	3.15614	0.517057	6.10404	1.03421e-09	1.18815e-08
KIFC1	73.5585	-2.85825	0.468588	-6.0997	1.06266e-09	1.21966e-08
STOM	579.614	2.27126	0.372437	6.09839	1.07143e-09	1.22854e-08
RIN3	465.089	-2.24714	0.368514	-6.09782	1.07523e-09	1.23171e-08
PRDX6	98.4831	2.91388	0.477992	6.0961	1.0869e-09	1.24389e-08
PCDH18	179.07	2.64907	0.434727	6.09364	1.10373e-09	1.26193e-08
SLF1	123.202	3.35617	0.550793	6.09335	1.10574e-09	1.26302e-08
EXD3	288.245	-2.49381	0.409392	-6.09149	1.11861e-09	1.27621e-08
PHKB	295.704	2.33347	0.383077	6.09138	1.11943e-09	1.27621e-08
INO80E	169.357	-2.21326	0.363396	-6.09051	1.12554e-09	1.28196e-08
KANK3	373.815	-1.83606	0.301481	-6.09012	1.12827e-09	1.28384e-08
CREBRF	288.547	2.42716	0.398858	6.08529	1.1628e-09	1.32187e-08
BRD3	767.721	-1.94773	0.320096	-6.08484	1.16605e-09	1.32304e-08
SFT2D1	239.956	2.04751	0.336485	6.08498	1.16503e-09	1.32304e-08
RABL3	92.9923	2.72851	0.448448	6.08433	1.16976e-09	1.32599e-08
BZW1	1169.72	1.75651	0.288737	6.08342	1.17643e-09	1.33228e-08
EPN2	253.491	-2.07858	0.341828	-6.08079	1.1959e-09	1.35305e-08
ZBTB25	1242.2	-2.00416	0.329607	-6.08045	1.19843e-09	1.35463e-08
ATAD2B	391.995	1.84956	0.304307	6.07794	1.21736e-09	1.37212e-08
CLK4	439.072	1.89239	0.311353	6.07798	1.21708e-09	1.37212e-08
TFRC	419.77	3.03496	0.499326	6.07812	1.216e-09	1.37212e-08
C7orf50	239.199	-1.8911	0.311179	-6.0772	1.223e-09	1.37717e-08
BAIAP2	206.66	-2.33761	0.384803	-6.07483	1.24117e-09	1.39632e-08
BRCA2	131.46	2.72835	0.449275	6.07278	1.25714e-09	1.41295e-08
SPTAN1	3294.66	-1.9824	0.326534	-6.07106	1.27072e-09	1.42687e-08
TNK2	610.836	-2.03912	0.335913	-6.07039	1.27603e-09	1.43148e-08
SS18	368.475	2.42822	0.400109	6.06889	1.28794e-09	1.44349e-08
USPL1	119.374	2.90753	0.479145	6.06816	1.29382e-09	1.44871e-08
IL17RA	788.986	-1.86528	0.307423	-6.06747	1.29939e-09	1.45359e-08
SUCO	414.896	1.97458	0.326025	6.05651	1.39103e-09	1.55319e-08
USP33	192.898	2.73107	0.450929	6.05654	1.39084e-09	1.55319e-08
SH3BP1	549.146	-2.05938	0.340196	-6.05351	1.41727e-09	1.581e-08
SLC25A22	178.81	-2.08162	0.344118	-6.04915	1.45614e-09	1.62133e-08
TMED10	771.679	3.58657	0.592905	6.04915	1.45612e-09	1.62133e-08
SEMA3D	305.438	2.6218	0.433562	6.04711	1.47468e-09	1.64044e-08
CIAO1	391.503	2.24405	0.37125	6.0446	1.49785e-09	1.66467e-08
CFAP74	68.3917	-3.00769	0.497623	-6.04411	1.50236e-09	1.66812e-08
GPR35	672.026	-1.6628	0.275129	-6.04373	1.50591e-09	1.67051e-08
UBE2O	575.549	-2.3182	0.383679	-6.04203	1.52192e-09	1.6867e-08
ZFHX2	116.487	-2.55674	0.423254	-6.04066	1.53481e-09	1.6994e-08
AQR	283.893	2.39181	0.39601	6.03978	1.5432e-09	1.70711e-08
SPG11	726.349	2.11416	0.35005	6.03959	1.54508e-09	1.70761e-08
EHBP1	258.228	2.07469	0.343696	6.03641	1.57578e-09	1.73834e-08
SUB1	206.418	3.36913	0.558135	6.03641	1.5758e-09	1.73834e-08
TELO2	637.749	-1.83285	0.303661	-6.03584	1.58136e-09	1.74286e-08
NOPCHAP1	69.098	3.25347	0.539067	6.03537	1.58598e-09	1.74505e-08
RALGAPB	360.55	2.2532	0.373334	6.03534	1.58628e-09	1.74505e-08
ARRDC4	308.136	2.08463	0.345431	6.03488	1.59081e-09	1.74842e-08
COL23A1	246.909	-2.87465	0.476405	-6.03405	1.59899e-09	1.75579e-08
VPS54	413.485	1.94631	0.322607	6.03307	1.60876e-09	1.7649e-08
RBM18	109.514	3.18212	0.527513	6.03231	1.61633e-09	1.77158e-08
MAFG	179.081	-2.26355	0.375324	-6.03092	1.6303e-09	1.78361e-08
RPL6	4765.62	2.30395	0.382016	6.03103	1.62915e-09	1.78361e-08
MYO18A	799.693	-1.64742	0.273177	-6.03061	1.63341e-09	1.78537e-08
CPSF3	249.879	2.03464	0.337404	6.03028	1.63677e-09	1.7874e-08
CNOT1	1456.06	2.89272	0.479802	6.02899	1.64984e-09	1.80003e-08
AKAP9	1066.07	2.4175	0.401281	6.02447	1.69667e-09	1.84944e-08
EMP1	150.975	2.66415	0.442236	6.02426	1.69883e-09	1.85009e-08
OSBPL9	321.286	2.5312	0.420275	6.02271	1.71524e-09	1.86626e-08
FRYL	814.611	2.51288	0.417562	6.01799	1.76599e-09	1.91973e-08
PLEKHF1	446.507	-2.12612	0.353513	-6.01426	1.8071e-09	1.96214e-08
RAP1B	876.259	2.01324	0.334751	6.01415	1.8083e-09	1.96214e-08
CLIC4	532.62	2.02069	0.336076	6.01261	1.82556e-09	1.97852e-08
MIOX	173.269	-2.53896	0.422279	-6.01251	1.82671e-09	1.97852e-08
PARP14	3301.77	3.58747	0.596958	6.00959	1.85995e-09	2.0127e-08
VPS35	510.956	2.51816	0.41909	6.00864	1.87087e-09	2.02267e-08
SNAPC4	711.206	-2.26674	0.377318	-6.0075	1.88405e-09	2.03324e-08
STAG1	459.553	1.89249	0.315018	6.00757	1.8832e-09	2.03324e-08
MAPK8IP3	273.481	-2.00186	0.333364	-6.00504	1.91289e-09	2.0625e-08
GLI4	402.4	-1.86761	0.311021	-6.00477	1.91598e-09	2.06396e-08
PIP5K1C	286.567	-1.95614	0.325892	-6.00241	1.94406e-09	2.09232e-08
AFTPH	542.725	2.81326	0.468729	6.00188	1.95049e-09	2.09735e-08
TTC3	502.891	2.01042	0.334983	6.00154	1.95454e-09	2.09981e-08
ZNF865	145.463	-2.49636	0.416138	-5.99887	1.9869e-09	2.13265e-08
HR	65.2362	-2.87867	0.479902	-5.99846	1.99196e-09	2.13616e-08
ATG2A	511.213	-2.18576	0.364446	-5.99749	2.00392e-09	2.14706e-08
ZNF654	227.683	2.53761	0.423135	5.99716	2.00793e-09	2.14942e-08
MNT	235.701	-2.15349	0.35918	-5.99557	2.02768e-09	2.16862e-08
CRYZ	80.8689	3.1797	0.530634	5.99227	2.06926e-09	2.20946e-08
NCOA3	1227.66	1.61144	0.26892	5.99225	2.06958e-09	2.20946e-08
RPL5	2448.82	2.61781	0.436887	5.99197	2.07308e-09	2.21122e-08
TAF12	132.97	2.71079	0.452458	5.99124	2.08244e-09	2.21922e-08
RAB2A	157.78	2.70216	0.451253	5.98813	2.12273e-09	2.26013e-08
HSF1	124.316	-2.14928	0.358938	-5.98789	2.12579e-09	2.26138e-08
ARMC8	167.409	2.42944	0.405775	5.98718	2.13516e-09	2.26676e-08
ENPP2	405.338	2.27197	0.379479	5.98707	2.13655e-09	2.26676e-08
KDM7A	432.598	2.24924	0.37567	5.98728	2.1338e-09	2.26676e-08
RGS19	1441.13	-2.18064	0.364359	-5.98486	2.16581e-09	2.29576e-08
DLGAP5	167.619	2.22403	0.371712	5.98321	2.18788e-09	2.31709e-08
MFAP4	275.487	-2.12102	0.354546	-5.98236	2.19932e-09	2.32715e-08
CACNA1F	94.0271	-2.54057	0.42475	-5.98133	2.21321e-09	2.33976e-08
CIC	1051.52	-2.26788	0.379296	-5.97919	2.24252e-09	2.36656e-08
MEGF6	135.691	-2.38433	0.398768	-5.97924	2.2418e-09	2.36656e-08
ULK1	277.413	-2.08669	0.349051	-5.97819	2.25628e-09	2.37897e-08
BRMS1	462.973	-1.74827	0.292731	-5.97228	2.33961e-09	2.46465e-08
ZNF831	614.804	-2.14575	0.359347	-5.97124	2.35463e-09	2.47829e-08
MDC1	447.374	-2.01638	0.337824	-5.96875	2.39083e-09	2.51417e-08
ADAMTSL2	154.849	-2.06566	0.346183	-5.96695	2.41722e-09	2.53744e-08
HECTD1	1010.64	2.08404	0.349264	5.96696	2.41715e-09	2.53744e-08
BCL11B	631.71	-2.40778	0.403615	-5.96555	2.43813e-09	2.55714e-08
LURAP1	91.6536	-2.52858	0.423883	-5.96528	2.44211e-09	2.55907e-08
MGAT4A	620.347	2.01579	0.338027	5.96341	2.47032e-09	2.58636e-08
ARHGAP5	260.112	2.47302	0.414763	5.96249	2.4843e-09	2.5987e-08
COL4A1	4026.71	-2.39308	0.401394	-5.96191	2.493e-09	2.60553e-08
CAVIN2	268.05	2.06731	0.346772	5.9616	2.49787e-09	2.60833e-08
LARP1	1648.15	-1.92048	0.322151	-5.96141	2.50065e-09	2.60894e-08
AKAP17A	4193.7	-2.40963	0.404278	-5.96032	2.51745e-09	2.62418e-08
PRR33	166.532	-2.69484	0.452338	-5.95759	2.55986e-09	2.66606e-08
ARHGAP29	255.256	2.17675	0.365415	5.95693	2.57024e-09	2.6722e-08
SYNE3	1085.76	-1.63367	0.274241	-5.95704	2.56846e-09	2.6722e-08
AP1G1	430.104	2.5816	0.433407	5.95652	2.5766e-09	2.6736e-08
EAF2	623.627	-2.34652	0.393949	-5.95641	2.57832e-09	2.6736e-08
UTP15	144.404	2.57768	0.432742	5.95661	2.57526e-09	2.6736e-08
PDS5B	397.549	2.22166	0.373061	5.95522	2.59724e-09	2.69089e-08
AKTIP	77.0362	3.03539	0.509717	5.95505	2.59989e-09	2.69129e-08
PXDC1	727.395	-2.04415	0.343278	-5.9548	2.60397e-09	2.69318e-08
PRPF40A	845.071	2.64807	0.444727	5.95437	2.61074e-09	2.69784e-08
CASP1	170.424	2.30406	0.386965	5.95417	2.61391e-09	2.69878e-08
REV3L	557.07	3.25776	0.547353	5.95184	2.65149e-09	2.73521e-08
APLNR	105.491	-2.41712	0.406181	-5.95085	2.66749e-09	2.74934e-08
UGGT1	781.058	2.0785	0.349299	5.95048	2.6735e-09	2.75316e-08
SAMD9	5319.62	6.28307	1.05602	5.94976	2.68529e-09	2.76291e-08
GALM	122.848	2.5555	0.429785	5.94601	2.74762e-09	2.8246e-08
SPCS1	88.4844	2.90677	0.488991	5.94442	2.77442e-09	2.84969e-08
EFHD2	1045.01	-1.73204	0.291404	-5.94378	2.78531e-09	2.85842e-08
OPA1	328.46	2.3155	0.389863	5.93928	2.86278e-09	2.93539e-08
TONSL	563.272	-2.03096	0.342004	-5.93842	2.87775e-09	2.94821e-08
FCHO2	204.322	2.57224	0.433271	5.93678	2.90666e-09	2.97528e-08
CYP2R1	269.981	-2.30675	0.388639	-5.93547	2.93011e-09	2.9967e-08
RAB11A	173.965	2.21767	0.373646	5.93523	2.93439e-09	2.99851e-08
ACTR2	1189.27	3.02238	0.509418	5.93301	2.97428e-09	3.03667e-08
PLK1	234.422	-1.87987	0.316998	-5.93023	3.02518e-09	3.08599e-08
CXCL10	5126.28	6.8799	1.16028	5.92954	3.03785e-09	3.09627e-08
GRK2	2054.69	-1.70973	0.288621	-5.92379	3.14599e-09	3.20375e-08
ADAM8	132.013	-2.13061	0.359817	-5.92139	3.1924e-09	3.24824e-08
SOX8	73.9674	-2.50215	0.422727	-5.91906	3.23784e-09	3.29167e-08
MCM6	915.436	1.80889	0.305912	5.9131	3.35735e-09	3.41025e-08
HGH1	194.317	-2.03394	0.343985	-5.91288	3.36178e-09	3.41185e-08
TMEM39A	87.6752	2.7628	0.467266	5.91269	3.36567e-09	3.41289e-08
HMGA1	507.889	-2.00643	0.339414	-5.91146	3.39084e-09	3.4355e-08
BMI1	111.635	2.62512	0.444208	5.90965	3.42831e-09	3.47051e-08
TERF2IP	290.537	2.23639	0.37852	5.90824	3.45776e-09	3.49735e-08
RPS23	2357.78	2.57912	0.436715	5.90572	3.51113e-09	3.54832e-08
PER1	292.059	-2.35909	0.399609	-5.9035	3.55867e-09	3.59333e-08
EIF4A2	3772.81	2.49043	0.421887	5.90308	3.56774e-09	3.59639e-08
RTL6	326.056	-2.0134	0.341072	-5.90316	3.56605e-09	3.59639e-08
SPTLC2	619.881	1.98179	0.335767	5.90228	3.58502e-09	3.61076e-08
RNF141	103.476	2.80882	0.475935	5.90169	3.59794e-09	3.62071e-08
SYNPO2	330.93	1.88336	0.31923	5.8997	3.64158e-09	3.66153e-08
DERL2	140.481	2.82609	0.479142	5.89824	3.674e-09	3.69103e-08
MMGT1	84.5966	2.83153	0.480169	5.89695	3.70293e-09	3.71696e-08
CDC16	251.904	1.97577	0.335106	5.89597	3.72477e-09	3.73574e-08
KCP	127.486	-2.36797	0.401707	-5.89476	3.75225e-09	3.75698e-08
TNIP2	228.456	-1.8661	0.31657	-5.89476	3.75223e-09	3.75698e-08
IST1	392.52	3.19474	0.541988	5.89449	3.75849e-09	3.76007e-08
ZNF300	68.6646	3.86947	0.656731	5.89202	3.81495e-09	3.81335e-08
SMAD5	295.044	2.0135	0.341807	5.89074	3.84459e-09	3.83976e-08
SF3B2	2896.55	-1.95979	0.332717	-5.89026	3.85596e-09	3.84789e-08
KCNAB2	448.631	-1.87413	0.318187	-5.89004	3.861e-09	3.8497e-08
PCYT2	362.236	-2.30638	0.391815	-5.88641	3.94686e-09	3.93202e-08
TMEM41B	168.322	2.08274	0.353839	5.88612	3.95363e-09	3.93548e-08
TAOK1	325.829	1.89745	0.32237	5.88593	3.95818e-09	3.93672e-08
RPS6KC1	300.115	2.81306	0.47804	5.88457	3.99098e-09	3.96604e-08
FANCE	214.525	-2.33527	0.396975	-5.88266	4.03715e-09	4.00857e-08
SMG1	1155.36	1.91215	0.325072	5.88223	4.0477e-09	4.0157e-08
GPSM1	149.546	-2.34878	0.399384	-5.88101	4.07782e-09	4.04222e-08
MTPN	387.96	2.10161	0.357364	5.88087	4.08121e-09	4.04223e-08
HEATR1	455.788	2.13048	0.362335	5.87985	4.10643e-09	4.06383e-08
STRAP	373.514	2.2533	0.383363	5.87772	4.15954e-09	4.11298e-08
RPL36AL	524.567	1.951	0.331997	5.87654	4.1892e-09	4.13888e-08
CYP51A1	270.059	2.34645	0.399401	5.87494	4.23001e-09	4.17574e-08
SOD1	330.035	2.30461	0.392333	5.87411	4.25116e-09	4.19314e-08
MRPL33	56.9634	3.87383	0.659878	5.87051	4.34447e-09	4.28164e-08
CCNC	176.781	2.40889	0.410408	5.86949	4.37126e-09	4.30448e-08
HOXA5	445.837	-1.97774	0.336981	-5.869	4.38436e-09	4.31382e-08
ILF2	807.507	2.45757	0.418888	5.86689	4.44036e-09	4.36532e-08
MIDN	487.365	-1.87621	0.31983	-5.86628	4.45679e-09	4.37786e-08
CCNT1	435.789	2.10688	0.359216	5.86521	4.48562e-09	4.40255e-08
TTK	84.4948	2.9161	0.497315	5.86369	4.52699e-09	4.4395e-08
GLUD1	517.618	2.03326	0.346924	5.8608	4.60636e-09	4.51363e-08
VPS13A	454.789	2.55306	0.435634	5.86057	4.61291e-09	4.51634e-08
OLA1	149.208	2.50208	0.426974	5.86003	4.62773e-09	4.52382e-08
SLC9A1	190.322	-1.9943	0.340324	-5.86002	4.62815e-09	4.52382e-08
WNK2	90.211	-2.29942	0.392418	-5.85962	4.63925e-09	4.53096e-08
MTA1	394.717	-1.91278	0.32651	-5.85825	4.67781e-09	4.56488e-08
NDUFB1	47.9923	4.49307	0.767189	5.85653	4.72638e-09	4.60851e-08
ARMC10	220.606	2.42373	0.414044	5.8538	4.80464e-09	4.68099e-08
RPL7L1	336.195	2.3118	0.394946	5.85345	4.81469e-09	4.68696e-08
C5orf15	153.267	2.15403	0.368039	5.85273	4.83566e-09	4.70353e-08
CXCL11	81.5461	7.77679	1.3289	5.85204	4.85589e-09	4.71936e-08
SCRIB	438.786	-2.19323	0.375026	-5.8482	4.9693e-09	4.82564e-08
FOXK1	606.864	-2.06003	0.352294	-5.84749	4.99045e-09	4.84224e-08
MINDY3	111.932	3.05507	0.522498	5.84705	5.00372e-09	4.85117e-08
IFIT1	7137.68	5.97721	1.02239	5.84628	5.02673e-09	4.86952e-08
DHX29	254.569	1.90546	0.325939	5.84605	5.03368e-09	4.87229e-08
PLEKHH3	93.3208	-2.25067	0.38508	-5.84468	5.07544e-09	4.90872e-08
NPL	85.1757	2.92471	0.500528	5.84325	5.1192e-09	4.94704e-08
CCDC50	1041.57	2.08295	0.356505	5.8427	5.13614e-09	4.95939e-08
SLC43A2	1032.31	-2.12593	0.363912	-5.84189	5.16122e-09	4.97958e-08
TIPARP	237.671	3.22592	0.552369	5.84016	5.21516e-09	5.02755e-08
ZNF570	130.859	2.47441	0.423725	5.83966	5.23078e-09	5.03853e-08
MZF1	262.777	-2.09484	0.358789	-5.83866	5.26238e-09	5.06488e-08
ITPK1	445.42	-2.0202	0.346066	-5.83762	5.2953e-09	5.09245e-08
RPL23	3611.59	2.73658	0.468844	5.83687	5.31908e-09	5.11121e-08
FLOT2	347.879	-1.77995	0.304964	-5.83658	5.32818e-09	5.11171e-08
RPL24	1505.18	2.77304	0.475103	5.8367	5.32448e-09	5.11171e-08
HSP90B1	4249.64	2.16679	0.371385	5.83436	5.3998e-09	5.17626e-08
ZNF672	1120.69	-2.28628	0.391911	-5.83367	5.42199e-09	5.19336e-08
ANXA7	251.402	2.66114	0.4562	5.83328	5.43468e-09	5.20133e-08
NDUFB4	158.449	3.56779	0.611804	5.8316	5.49e-09	5.25006e-08
TRIM38	567.531	2.72371	0.467104	5.83106	5.50769e-09	5.26276e-08
CAMTA2	640.554	-1.8816	0.32274	-5.83007	5.5403e-09	5.28968e-08
WAC	671.946	1.92786	0.330685	5.82988	5.54666e-09	5.29151e-08
CUL5	351.407	2.02477	0.347358	5.82906	5.57414e-09	5.31348e-08
MBNL2	189.167	2.1848	0.375155	5.82373	5.75481e-09	5.48132e-08
CXXC5	299.466	-2.11646	0.363471	-5.8229	5.78336e-09	5.50411e-08
TXNDC17	72.3832	3.51744	0.604093	5.82268	5.79114e-09	5.50713e-08
MRRF	77.062	3.04161	0.52241	5.82226	5.80557e-09	5.51645e-08
CASP8	263.369	2.49096	0.427909	5.82125	5.84089e-09	5.54559e-08
RPS12	3114.42	2.80443	0.481773	5.82107	5.8473e-09	5.54726e-08
NUP153	760.315	1.65154	0.283757	5.82027	5.87543e-09	5.56951e-08
TAF4	183.074	-1.97076	0.338707	-5.81846	5.93913e-09	5.62542e-08
DLG1	322.263	2.01682	0.346699	5.8172	5.98405e-09	5.66348e-08
RPTOR	509.392	-1.87564	0.322464	-5.81658	6.00637e-09	5.68009e-08
MRPS35	45.9376	4.53606	0.780185	5.81408	6.09672e-09	5.76097e-08
DYNC1LI1	258.782	2.51501	0.432784	5.81123	6.20143e-09	5.85527e-08
IQGAP1	3058.87	2.45484	0.422533	5.80981	6.25436e-09	5.90058e-08
C1orf115	163.614	-1.97416	0.339827	-5.80929	6.2738e-09	5.90956e-08
TUBGCP6	638.897	-1.99763	0.343862	-5.80939	6.26994e-09	5.90956e-08
BCORL1	124.978	-2.34467	0.403815	-5.8063	6.38681e-09	5.99707e-08
REPIN1	157.164	-1.99043	0.342792	-5.80654	6.37775e-09	5.99707e-08
SRL	77.7361	-2.74331	0.47247	-5.80632	6.38624e-09	5.99707e-08
TOLLIP	620.155	-1.69817	0.292468	-5.80635	6.38494e-09	5.99707e-08
CDKAL1	212.201	2.05294	0.353687	5.8044	6.45972e-09	6.06075e-08
TM9SF2	438.951	2.42088	0.417345	5.80066	6.60538e-09	6.19255e-08
AFDN	448.161	-1.78178	0.30726	-5.79892	6.6743e-09	6.24733e-08
LRRC32	176.59	-2.00519	0.345781	-5.79901	6.67062e-09	6.24733e-08
NUP205	648.697	2.19282	0.37825	5.79726	6.74077e-09	6.29966e-08
SLC15A2	286.54	2.97058	0.512402	5.79736	6.73682e-09	6.29966e-08
PPIL1	157.497	2.54961	0.439972	5.79493	6.83493e-09	6.38265e-08
RAB11FIP2	106.99	2.70069	0.466063	5.79469	6.84469e-09	6.38677e-08
ACAD11	116.859	2.45081	0.422964	5.79437	6.85785e-09	6.39404e-08
DARS2	73.494	3.39594	0.586275	5.7924	6.93887e-09	6.46454e-08
JOSD2	250.396	-2.1818	0.376682	-5.79216	6.94871e-09	6.46865e-08
NUF2	97.3202	2.89437	0.499719	5.792	6.95534e-09	6.46976e-08
LTBP4	483.131	-2.1368	0.368935	-5.79181	6.96338e-09	6.4722e-08
SLC45A4	216.03	-2.10791	0.364146	-5.78863	7.09618e-09	6.59049e-08
ATP6V0B	273.796	2.4101	0.416399	5.78795	7.12487e-09	6.61199e-08
ITGA4	1175.28	2.13699	0.369265	5.78713	7.1598e-09	6.63924e-08
IMPA1	145.922	2.66546	0.46078	5.78466	7.26581e-09	6.7323e-08
IPO8	339.949	2.19502	0.379492	5.7841	7.29013e-09	6.7496e-08
HSD11B1L	1103.49	2.4394	0.421837	5.78281	7.34632e-09	6.79635e-08
CCDC115	84.9797	2.68904	0.46504	5.78239	7.36486e-09	6.80822e-08
FXR1	666.586	2.05833	0.356018	5.78154	7.40186e-09	6.83712e-08
PPM1A	508.029	1.74043	0.301057	5.78105	7.42371e-09	6.85199e-08
CYB5A	200.527	2.2725	0.393106	5.78088	7.43127e-09	6.85367e-08
H2AZ1	539.842	2.907	0.502971	5.77965	7.48551e-09	6.89836e-08
GPR34	126.976	2.6401	0.457048	5.77641	7.63117e-09	7.02716e-08
CARS2	353.034	-1.76839	0.306278	-5.77381	7.74978e-09	7.13087e-08
PTK6	82.88	-2.37303	0.4111	-5.77238	7.81586e-09	7.18613e-08
PSME4	472.453	1.96369	0.3403	5.77047	7.90511e-09	7.26259e-08
AP2M1	200.289	2.04535	0.354542	5.769	7.97424e-09	7.32046e-08
SLX4	494.454	-2.26067	0.391887	-5.76868	7.98937e-09	7.32308e-08
UBQLN1	423.009	2.08208	0.360925	5.76874	7.98655e-09	7.32308e-08
MIR142	361.898	-2.04141	0.353928	-5.76786	8.02822e-09	7.35304e-08
MYL12A	1349.77	1.76427	0.305944	5.76665	8.08644e-09	7.40068e-08
PSMD8	286.436	2.36741	0.410642	5.76514	8.15901e-09	7.46136e-08
COMMD2	105.73	2.8359	0.491957	5.76453	8.18865e-09	7.48273e-08
CARD10	191.584	-2.48244	0.430722	-5.76344	8.24175e-09	7.52182e-08
SERINC3	298.602	2.73265	0.474139	5.76339	8.24404e-09	7.52182e-08
TNFAIP2	470.259	-2.03481	0.353128	-5.76225	8.30012e-09	7.56719e-08
PTPRF	213.622	-2.0715	0.359649	-5.75978	8.42245e-09	7.67286e-08
MGA	826.58	2.24207	0.389296	5.7593	8.44624e-09	7.68866e-08
VEGFA	430.429	-1.69771	0.294848	-5.75792	8.51572e-09	7.74599e-08
PPHLN1	220.193	1.93236	0.335623	5.75754	8.53463e-09	7.75727e-08
UTP20	319.339	2.1399	0.371751	5.75629	8.5984e-09	7.80928e-08
PTCD3	374.668	1.89463	0.329283	5.7538	8.72619e-09	7.91931e-08
MX2	4623.55	2.51863	0.43776	5.75344	8.74443e-09	7.92983e-08
MROH1	840.44	-1.80411	0.313593	-5.75302	8.76624e-09	7.94357e-08
ZFP62	143.969	2.39077	0.415586	5.75277	8.77915e-09	7.94923e-08
EIF2S2	565.99	2.17044	0.377295	5.75262	8.78718e-09	7.95046e-08
SLC26A1	184.557	-2.06125	0.358329	-5.7524	8.79828e-09	7.95448e-08
CIAO2A	73.895	2.92345	0.508263	5.75185	8.82728e-09	7.97464e-08
NHLRC2	251.757	2.38437	0.414563	5.75152	8.84443e-09	7.98409e-08
CD180	181.056	2.71606	0.472598	5.74707	9.08036e-09	8.19087e-08
THEMIS	141.788	2.63021	0.457897	5.74411	9.24046e-09	8.32898e-08
AP2A2	1233.86	-1.93632	0.337132	-5.74351	9.27342e-09	8.35238e-08
INTS13	179.957	2.52776	0.440156	5.74287	9.30853e-09	8.37767e-08
EIF4E3	105.89	2.50461	0.436171	5.74226	9.34229e-09	8.40172e-08
SMS	233.961	2.29843	0.400339	5.7412	9.40073e-09	8.4479e-08
U2AF2	923.866	-1.63079	0.284074	-5.74073	9.42698e-09	8.46512e-08
MIX23	70.6036	2.89405	0.504211	5.73976	9.48122e-09	8.50741e-08
POLR3C	139.654	2.1961	0.38264	5.73933	9.5054e-09	8.5227e-08
IPO5	834.417	2.81822	0.491103	5.73855	9.549e-09	8.55536e-08
RTN4RL2	60.1511	-2.92022	0.508975	-5.73745	9.61124e-09	8.60466e-08
AKAP1	221.027	-1.85474	0.323285	-5.73715	9.62831e-09	8.61347e-08
VPS8	341.19	2.24862	0.392167	5.73384	9.81836e-09	8.77691e-08
ITIH5	335.362	-2.20895	0.385337	-5.73251	9.8958e-09	8.83951e-08
STIM1	499.126	-1.82194	0.317865	-5.73181	9.93622e-09	8.86897e-08
SNRNP48	362.75	-1.91169	0.333605	-5.7304	1.00192e-08	8.93631e-08
RPL11	2370.93	2.45041	0.427755	5.72855	1.01294e-08	9.02792e-08
IPO7	609.548	2.66475	0.465221	5.72792	1.01668e-08	9.05448e-08
TRAF3IP1	209.171	-1.79386	0.313278	-5.7261	1.02768e-08	9.14556e-08
LEMD2	948.917	-1.78711	0.312221	-5.72386	1.04131e-08	9.25998e-08
SEC31A	746.864	2.05994	0.360057	5.72116	1.05801e-08	9.40144e-08
SH3GLB1	299.005	2.1071	0.368406	5.71952	1.06827e-08	9.4785e-08
SHROOM2	79.5914	-2.31214	0.404253	-5.71953	1.06817e-08	9.4785e-08
MFF	304.492	2.38822	0.417685	5.71775	1.07943e-08	9.56887e-08
SRRM2	2734.07	-1.91669	0.335223	-5.71765	1.08006e-08	9.56887e-08
TCP1	282.285	2.19628	0.384368	5.71401	1.10345e-08	9.76883e-08
LYSMD4	106.239	2.53997	0.444562	5.71343	1.10724e-08	9.79516e-08
TXNL1	264.503	2.04104	0.35737	5.7113	1.12117e-08	9.91099e-08
RAP1A	276.195	1.99063	0.348566	5.71092	1.1237e-08	9.92599e-08
MYO9A	425.697	2.39196	0.419008	5.70862	1.13894e-08	1.00532e-07
NUTF2	249.718	2.24874	0.394006	5.70736	1.14741e-08	1.01205e-07
MINK1	482.495	-1.84747	0.32371	-5.70718	1.14862e-08	1.01237e-07
KMT5C	118.983	-2.02057	0.35413	-5.70572	1.15853e-08	1.02035e-07
DNTT	53.8739	7.18693	1.25991	5.70431	1.16815e-08	1.02806e-07
SDHB	298.162	1.87554	0.328837	5.70356	1.17329e-08	1.03182e-07
RAB8B	655.097	2.08567	0.3659	5.70011	1.19731e-08	1.05217e-07
NUP133	210.783	2.16567	0.379963	5.69968	1.20034e-08	1.05405e-07
CPD	579.627	1.91219	0.3355	5.69952	1.20142e-08	1.05423e-07
KANSL2	269.19	1.972	0.346456	5.69191	1.25624e-08	1.10152e-07
NBL1	396.689	-1.81339	0.318815	-5.68792	1.28598e-08	1.12676e-07
PPP1R12C	1072.5	-1.79808	0.316258	-5.68549	1.30437e-08	1.14204e-07
BAZ2B	281.479	2.18632	0.384562	5.68522	1.30645e-08	1.14303e-07
KSR1	568.568	-1.8043	0.317419	-5.6843	1.31353e-08	1.14838e-07
HGS	1054.11	-1.75722	0.309219	-5.68279	1.32519e-08	1.15772e-07
WDR82	380.914	1.9044	0.335127	5.68262	1.32646e-08	1.15798e-07
CMTR2	154.664	3.19059	0.561499	5.68228	1.32912e-08	1.15946e-07
YIPF6	210.634	1.95153	0.343526	5.68088	1.34002e-08	1.16811e-07
MCCC1	489.476	2.01105	0.354204	5.67767	1.36538e-08	1.18935e-07
STK38	412.875	2.20299	0.388131	5.6759	1.37961e-08	1.20086e-07
SLC35A1	129.441	3.06662	0.540338	5.67537	1.38393e-08	1.20374e-07
FAM114A2	341.955	1.87493	0.330379	5.6751	1.38605e-08	1.20471e-07
PNKP	1319.21	-1.56379	0.275559	-5.67497	1.38712e-08	1.20477e-07
RFX1	230.165	-1.94833	0.34334	-5.67462	1.38996e-08	1.20635e-07
HMGXB3	1138.24	-2.04038	0.359693	-5.67257	1.40674e-08	1.22003e-07
ATG5	237.457	1.95749	0.345165	5.67116	1.41832e-08	1.22918e-07
ZFHX3	225.465	-2.04281	0.360287	-5.66996	1.42835e-08	1.23697e-07
HCFC2	227.963	2.24474	0.396058	5.66772	1.44714e-08	1.25233e-07
LMAN1	466.053	2.02998	0.358209	5.66703	1.45297e-08	1.25646e-07
SLC5A3	402.131	2.93626	0.518409	5.66399	1.4789e-08	1.27796e-07
TSEN15	91.7416	2.82133	0.498198	5.66307	1.48688e-08	1.28393e-07
MYH11	1806.07	-2.10635	0.371969	-5.66271	1.49e-08	1.28569e-07
ANO6	582.421	1.65022	0.291472	5.66168	1.49902e-08	1.29161e-07
TIMM10	66.3587	3.11291	0.549821	5.66168	1.49898e-08	1.29161e-07
HLX	196.101	-2.05034	0.362209	-5.66066	1.50788e-08	1.2983e-07
HEXA	598.953	2.39743	0.423635	5.6592	1.52083e-08	1.30851e-07
BROX	205.04	2.29099	0.404867	5.65862	1.52597e-08	1.31198e-07
NEURL4	257.192	-1.89103	0.334387	-5.65522	1.55646e-08	1.33724e-07
FBH1	823.504	-1.79004	0.316587	-5.65418	1.5659e-08	1.34437e-07
TBX2	83.8161	-2.46262	0.435566	-5.65384	1.56898e-08	1.34605e-07
KIF2A	476.56	1.76467	0.312166	5.65298	1.57689e-08	1.35186e-07
MTCL1	89.5423	-2.22762	0.394288	-5.64972	1.60709e-08	1.37676e-07
ABCA6	167.331	2.92667	0.51804	5.64951	1.60907e-08	1.37747e-07
ALG2	74.4107	2.81793	0.498864	5.64869	1.61677e-08	1.38307e-07
ATG12	182.725	2.00357	0.354707	5.64853	1.61827e-08	1.38336e-07
LIG4	80.3416	2.85333	0.50543	5.64536	1.64837e-08	1.40808e-07
CFL2	62.5844	3.1489	0.557901	5.6442	1.65952e-08	1.41659e-07
CNOT6L	494.285	1.82593	0.323529	5.64378	1.66353e-08	1.419e-07
RGS1	700.645	3.47225	0.615759	5.63897	1.71068e-08	1.45817e-07
ORMDL1	162.023	3.00449	0.532829	5.63875	1.71293e-08	1.45905e-07
DDX6	1663.52	2.56476	0.454914	5.6379	1.72141e-08	1.46523e-07
FURIN	750.056	-1.81829	0.322529	-5.63759	1.72442e-08	1.46674e-07
HYCC2	253.431	2.03384	0.360881	5.63576	1.74289e-08	1.48139e-07
CCNB1IP1	50.8791	3.3972	0.602865	5.6351	1.74956e-08	1.486e-07
ITFG1	177.392	2.22686	0.395292	5.63344	1.76653e-08	1.49935e-07
STK25	1126.68	-2.0399	0.362503	-5.62726	1.83097e-08	1.55294e-07
ABRACL	97.8486	2.70495	0.480762	5.62637	1.84046e-08	1.55988e-07
FASN	3243.85	-2.4097	0.428495	-5.62363	1.86982e-08	1.58363e-07
RACK1	4937.14	3.13329	0.557274	5.62254	1.8817e-08	1.59257e-07
TRIM56	905.672	-1.6266	0.28931	-5.62234	1.88393e-08	1.59333e-07
RELT	506.486	-1.7555	0.312341	-5.62047	1.90438e-08	1.60948e-07
ATF1	138.631	2.35076	0.418338	5.6193	1.91734e-08	1.61928e-07
RAD17	116.049	2.71984	0.484498	5.61372	1.98019e-08	1.67118e-07
MYBL2	610.246	-2.3173	0.412918	-5.612	2e-08	1.6867e-07
GLB1	180.397	2.36565	0.421598	5.61116	2.00977e-08	1.69295e-07
NDC80	78.2656	2.94745	0.525287	5.61112	2.01025e-08	1.69295e-07
CNTROB	184.516	-2.01192	0.358674	-5.60932	2.03123e-08	1.70942e-07
ADD1	1468.81	-1.6847	0.300422	-5.60778	2.04934e-08	1.72344e-07
ZBTB33	105.285	2.90223	0.517599	5.6071	2.05748e-08	1.72907e-07
PYCR3	185.616	-2.08638	0.372214	-5.60533	2.07856e-08	1.74555e-07
GLS	1330.16	1.8484	0.329794	5.60472	2.08592e-08	1.7505e-07
PWWP2B	146.401	-2.08793	0.372567	-5.60417	2.09257e-08	1.75395e-07
ZNF260	127.702	2.71115	0.483777	5.60414	2.09297e-08	1.75395e-07
PLEKHG2	237.802	-2.09146	0.373215	-5.60389	2.09596e-08	1.75522e-07
SPTBN2	283.17	-2.06566	0.368709	-5.6024	2.11399e-08	1.76908e-07
CARD9	459.396	-1.67612	0.299197	-5.60208	2.1179e-08	1.7711e-07
SP2	100.227	-2.22841	0.397798	-5.60187	2.12053e-08	1.77206e-07
CHD8	916.47	2.06713	0.369017	5.60171	2.12248e-08	1.77245e-07
MORF4L1	837.691	2.04155	0.364464	5.6015	2.12501e-08	1.77332e-07
POGLUT3	112.162	2.91244	0.520047	5.60033	2.1394e-08	1.78408e-07
GPN3	79.2653	2.97824	0.53193	5.59893	2.1568e-08	1.79733e-07
EME2	291.859	-1.95839	0.349791	-5.59872	2.15936e-08	1.79821e-07
RPL27A	2534.6	2.50414	0.447362	5.59757	2.17376e-08	1.80894e-07
RRM2B	195.016	2.77271	0.495417	5.59672	2.18451e-08	1.81661e-07
MED28	254.151	3.20381	0.572703	5.59418	2.21669e-08	1.8421e-07
LPCAT1	423.543	-1.88592	0.337162	-5.59351	2.22526e-08	1.84793e-07
ELP4	52.867	3.33184	0.595792	5.59229	2.2409e-08	1.85962e-07
H2BC5	47.1251	5.0408	0.901455	5.59184	2.2467e-08	1.86184e-07
TMEM41A	64.1636	3.01088	0.538438	5.59188	2.24629e-08	1.86184e-07
SNRNP40	94.5454	2.5769	0.46092	5.59078	2.26054e-08	1.87201e-07
USP24	790.642	1.94759	0.348486	5.58873	2.28732e-08	1.89287e-07
ZFAND5	237.854	2.05713	0.368195	5.58706	2.30949e-08	1.90989e-07
EVL	2235.85	-1.78348	0.31925	-5.58646	2.31748e-08	1.91518e-07
ZBTB7B	761.524	-1.55428	0.27825	-5.58592	2.32472e-08	1.91982e-07
ADGRL4	75.3792	3.12814	0.560037	5.58559	2.32902e-08	1.92205e-07
UMPS	319.447	2.30515	0.412718	5.58529	2.33305e-08	1.92404e-07
C5orf24	281.639	2.07234	0.371069	5.58477	2.34005e-08	1.92848e-07
ESCO1	357.433	2.69269	0.482229	5.58385	2.35255e-08	1.93744e-07
CASKIN2	140.918	-1.97194	0.353204	-5.583	2.36407e-08	1.94425e-07
UTP4	118.537	2.56157	0.458808	5.58311	2.36257e-08	1.94425e-07
CSTPP1	176.21	-2.00727	0.359574	-5.58235	2.37286e-08	1.95013e-07
TMEM50B	235.373	1.94825	0.34915	5.57999	2.40536e-08	1.97412e-07
ZW10	175.633	2.45703	0.440323	5.58006	2.40437e-08	1.97412e-07
NDUFS5	235.922	2.61402	0.4686	5.57835	2.42809e-08	1.9914e-07
CYTH2	306.771	-1.70625	0.306029	-5.57545	2.46888e-08	2.02207e-07
DNASE1	318.356	-1.94147	0.348212	-5.57555	2.46748e-08	2.02207e-07
GPR137	227.758	-1.9824	0.355728	-5.57278	2.50701e-08	2.05189e-07
NOTCH3	263.555	-2.07219	0.371899	-5.57193	2.51929e-08	2.06053e-07
HDGFL2	412.097	-1.7752	0.318684	-5.57039	2.5417e-08	2.07743e-07
TRERF1	205.278	-1.81779	0.326376	-5.5696	2.55318e-08	2.08539e-07
CHEK2	89.4766	2.65933	0.47753	5.56892	2.56317e-08	2.09212e-07
TPP1	465.332	-1.92269	0.345273	-5.5686	2.56794e-08	2.09457e-07
DIP2A	430.771	-1.91074	0.343151	-5.56823	2.57337e-08	2.09757e-07
EAPP	102.826	2.42627	0.435747	5.56807	2.57575e-08	2.09807e-07
MRPS31	144.914	2.24414	0.403047	5.56793	2.57789e-08	2.09839e-07
MX1	3419.6	2.77207	0.497883	5.56772	2.58098e-08	2.09946e-07
SMAD2	392.049	1.83911	0.330364	5.56691	2.59296e-08	2.10777e-07
SEC24B	175.905	2.89077	0.519583	5.56364	2.64211e-08	2.14626e-07
TOGARAM1	268.698	1.98993	0.357689	5.56329	2.64735e-08	2.14905e-07
FRMD8	610.18	-1.70991	0.307397	-5.56255	2.65858e-08	2.15671e-07
PARVB	86.9902	-2.28045	0.410023	-5.56176	2.67064e-08	2.16501e-07
UTP11	110.461	3.21243	0.5777	5.56072	2.68666e-08	2.17652e-07
RNF111	228.786	2.17948	0.391979	5.5602	2.6946e-08	2.18147e-07
NOP53	2069.37	-1.93667	0.348383	-5.55904	2.7126e-08	2.19456e-07
ARHGAP33	57.9763	-2.52785	0.454927	-5.55661	2.75062e-08	2.22381e-07
GIGYF1	896.156	-1.89376	0.340821	-5.55645	2.75317e-08	2.22436e-07
ORC5	104.8	2.68451	0.483159	5.55615	2.75792e-08	2.22669e-07
NUP160	243.104	2.11448	0.380585	5.55586	2.76241e-08	2.2288e-07
TNXB	554.433	-1.94707	0.350535	-5.55458	2.78278e-08	2.24372e-07
VWF	1123.62	-2.20092	0.396256	-5.55428	2.78759e-08	2.24609e-07
DCLRE1A	94.4522	3.00147	0.540503	5.5531	2.80644e-08	2.25974e-07
SLC41A2	134.003	2.2445	0.404429	5.54979	2.86011e-08	2.30141e-07
KLHL15	113.608	2.61107	0.470498	5.54959	2.86344e-08	2.30253e-07
SRSF3	667.949	1.93106	0.348083	5.5477	2.89451e-08	2.32594e-07
RRM1	753.986	2.23783	0.403439	5.5469	2.90784e-08	2.33508e-07
TADA1	103.012	2.41456	0.435327	5.54655	2.91369e-08	2.3382e-07
ATP5F1A	1608.12	2.25637	0.406852	5.54591	2.9243e-08	2.34514e-07
USO1	563.45	2.43548	0.439411	5.54259	2.98034e-08	2.38848e-07
KIF20B	238.663	2.66983	0.481762	5.5418	2.99385e-08	2.39769e-07
MAP3K1	1270.49	1.49055	0.269021	5.54065	3.01344e-08	2.41176e-07
MIF	352.114	1.72372	0.311202	5.53891	3.04359e-08	2.43426e-07
BOP1	551.451	-1.81342	0.327425	-5.53841	3.05229e-08	2.43958e-07
LMTK3	51.6583	-3.13533	0.566119	-5.53828	3.05455e-08	2.43975e-07
CHD7	1013.83	-1.54533	0.279062	-5.53759	3.0666e-08	2.44774e-07
GALNT7	219.281	2.04273	0.369019	5.53557	3.1021e-08	2.47441e-07
CEP131	124.458	-2.40406	0.434426	-5.53388	3.13222e-08	2.49678e-07
ZNF777	152.225	-1.98643	0.358983	-5.53349	3.13917e-08	2.50064e-07
KDM4B	322.78	-1.70298	0.30779	-5.53293	3.14928e-08	2.50535e-07
NRBP2	311.814	-2.09284	0.37825	-5.53296	3.14879e-08	2.50535e-07
APEX1	206.19	2.25045	0.406814	5.5319	3.16778e-08	2.51839e-07
CEBPZ	252.652	2.84535	0.514489	5.53044	3.19437e-08	2.53783e-07
CTDSP1	367.003	-1.62955	0.294814	-5.52737	3.25063e-08	2.58081e-07
DYRK1B	392.206	-1.90571	0.344874	-5.52583	3.27937e-08	2.60189e-07
CCND1	601.187	-1.98772	0.359752	-5.52526	3.29003e-08	2.60861e-07
GP91-PHOX	998.781	2.39724	0.433945	5.5243	3.30795e-08	2.62109e-07
SPCS3	234.387	2.92713	0.52989	5.52404	3.31293e-08	2.62329e-07
DUSP8	70.4754	-2.70539	0.49013	-5.51974	3.39509e-08	2.68656e-07
SLC25A12	114.549	2.19416	0.397636	5.51803	3.4283e-08	2.71104e-07
IRS2	216.938	-1.88968	0.34249	-5.51748	3.43896e-08	2.71767e-07
TRIP11	439.131	1.97973	0.358924	5.51574	3.47316e-08	2.74288e-07
SNORD24	29.5742	7.28478	1.32101	5.51454	3.49695e-08	2.75984e-07
CYB5R4	107.399	2.23346	0.405194	5.51209	3.54603e-08	2.79672e-07
CCDC88A	409.464	2.27687	0.413079	5.51194	3.54899e-08	2.7972e-07
BTF3L4	178.598	2.88238	0.523086	5.51034	3.58144e-08	2.81906e-07
MAP3K10	308.179	-2.11073	0.383042	-5.51044	3.57944e-08	2.81906e-07
PPP1R12B	522.772	-1.67638	0.304253	-5.50983	3.59185e-08	2.82538e-07
RPLP1	5620.98	2.303	0.418036	5.50909	3.60685e-08	2.83531e-07
ANAPC1	392.524	1.85068	0.335988	5.50819	3.62552e-08	2.84555e-07
BCL11A	251.401	-1.98172	0.35978	-5.50814	3.62653e-08	2.84555e-07
PGRMC1	246.221	2.34761	0.42621	5.50811	3.62703e-08	2.84555e-07
SHB	282.068	-2.32177	0.421552	-5.50766	3.63635e-08	2.85098e-07
ZCCHC14	206.362	-2.00374	0.36382	-5.5075	3.6396e-08	2.85166e-07
EPS15	873.835	1.91294	0.347352	5.5072	3.64581e-08	2.85465e-07
RABEP1	543.676	1.77787	0.322847	5.50687	3.6528e-08	2.85824e-07
ING3	49.5331	3.90905	0.709959	5.50603	3.67023e-08	2.87e-07
TMEM209	112.021	2.28864	0.415733	5.50508	3.68994e-08	2.88352e-07
G2E3	175.681	2.47915	0.450382	5.50454	3.70128e-08	2.89049e-07
GMEB2	285.475	-2.05476	0.373364	-5.50338	3.7258e-08	2.90774e-07
USP4	396.328	-2.40151	0.436526	-5.50143	3.76732e-08	2.93821e-07
PPP1R26	188.303	-2.24796	0.408883	-5.49782	3.84523e-08	2.99702e-07
SNRPA1	139.058	2.17294	0.395457	5.49475	3.91267e-08	3.04759e-07
BTK	454.881	2.65081	0.482502	5.49388	3.93187e-08	3.05991e-07
H6PD	707.938	-1.7458	0.317776	-5.49381	3.93362e-08	3.05991e-07
KLF2	455.93	-1.71291	0.311851	-5.49272	3.95794e-08	3.07682e-07
PHLDB3	174.178	-2.2025	0.40102	-5.49225	3.96851e-08	3.08303e-07
THOC2	765.442	2.01625	0.367186	5.49108	3.9949e-08	3.10151e-07
EDEM3	371.68	1.66199	0.30277	5.48929	4.03557e-08	3.13105e-07
ELF4	243.67	-1.91477	0.348968	-5.48694	4.08951e-08	3.17084e-07
DAD1	277.103	1.86018	0.339161	5.48463	4.14331e-08	3.21046e-07
XPO7	507.046	2.10557	0.38395	5.48396	4.15907e-08	3.22058e-07
VMP1	550.866	3.13889	0.572415	5.48359	4.16777e-08	3.22522e-07
EED	132.932	2.66697	0.486748	5.47916	4.27359e-08	3.30497e-07
SEMA6B	148.924	-2.19281	0.400235	-5.47879	4.28243e-08	3.30966e-07
HDAC9	278.032	2.00911	0.366728	5.47848	4.29001e-08	3.31337e-07
TCEA2	325.061	-2.0969	0.382924	-5.47602	4.34999e-08	3.35752e-07
ZNF219	143.062	-1.96134	0.358198	-5.47558	4.36089e-08	3.36375e-07
TMEM94	295.479	-1.71292	0.312845	-5.4753	4.36778e-08	3.36689e-07
AP4E1	187.55	2.14863	0.392467	5.47468	4.38296e-08	3.37641e-07
DHX58	635.611	2.26954	0.414599	5.47407	4.39803e-08	3.38583e-07
PIGF	59.0822	4.01306	0.733285	5.47272	4.43179e-08	3.40962e-07
TNFSF13B	152.814	3.08006	0.562982	5.47097	4.47589e-08	3.44133e-07
FNDC1	107.487	-2.18565	0.399622	-5.46929	4.51853e-08	3.47188e-07
UCP2	392.023	-2.22056	0.406073	-5.46839	4.54152e-08	3.48729e-07
C4orf3	122.382	2.55155	0.466696	5.46727	4.57024e-08	3.50708e-07
TMEM183A	185.058	2.52024	0.460984	5.46709	4.57484e-08	3.50836e-07
DMAC2	1171.82	-2.50304	0.458026	-5.46483	4.63354e-08	3.55109e-07
EPSTI1	786.813	2.23392	0.4088	5.4646	4.63959e-08	3.55344e-07
TOB2	462.459	-1.75127	0.320507	-5.46404	4.65408e-08	3.56226e-07
WWC3	251.31	-1.68642	0.308684	-5.46328	4.67428e-08	3.57542e-07
PRKAB2	108.29	2.47549	0.453133	5.46305	4.68024e-08	3.57768e-07
ANXA1	427.106	2.53037	0.463199	5.46281	4.68667e-08	3.57801e-07
RAB11FIP4	242.151	-1.81203	0.3317	-5.46284	4.68579e-08	3.57801e-07
LSM5	88.2279	2.70969	0.496411	5.45857	4.79978e-08	3.66202e-07
FAM168A	318.583	-1.75633	0.32185	-5.45697	4.84328e-08	3.69285e-07
UBD	981.281	3.09973	0.568309	5.4543	4.9167e-08	3.74643e-07
CCRL2	69.7704	3.49726	0.641319	5.45323	4.94617e-08	3.76648e-07
MYO1B	146.236	2.18976	0.401658	5.4518	4.98614e-08	3.79449e-07
WFS1	95.1072	-2.27512	0.41739	-5.45083	5.01358e-08	3.81294e-07
JRK	199.98	-2.04051	0.37445	-5.44936	5.0552e-08	3.84214e-07
COG4	216.558	1.89614	0.348044	5.44801	5.09371e-08	3.86895e-07
APH1A	318.014	2.02355	0.371508	5.44685	5.12707e-08	3.88979e-07
TWSG1	120.312	2.32135	0.426184	5.44683	5.12767e-08	3.88979e-07
CDC40	98.7804	2.26891	0.416659	5.44549	5.16621e-08	3.91653e-07
NGLY1	207.676	2.03042	0.372902	5.44492	5.183e-08	3.92677e-07
COPA	1042.76	1.7313	0.318119	5.4423	5.25963e-08	3.98229e-07
SZT2	695.112	-2.16263	0.397421	-5.44165	5.27896e-08	3.99439e-07
HERC1	1215.69	1.76195	0.323821	5.44113	5.29447e-08	4.00105e-07
HTATSF1	1396.49	-2.52027	0.463182	-5.44122	5.29167e-08	4.00105e-07
PACS1	644.411	-1.972	0.362459	-5.44063	5.30935e-08	4.00892e-07
RAB2B	99.7954	2.80262	0.515136	5.44055	5.31161e-08	4.00892e-07
RPSA	2915.03	2.11276	0.388444	5.43904	5.35687e-08	4.04052e-07
XRCC3	126.505	-2.25235	0.414178	-5.43812	5.38448e-08	4.05878e-07
ABCA3	436.931	-2.26897	0.417477	-5.43496	5.48079e-08	4.12877e-07
TFG	135.089	2.12736	0.391545	5.43325	5.53362e-08	4.16593e-07
HELLS	217.686	2.56224	0.47161	5.43296	5.54264e-08	4.1701e-07
EPS8L1	52.4767	-3.00587	0.55352	-5.43046	5.62091e-08	4.22632e-07
TMEM132A	139.178	-1.87257	0.344885	-5.42955	5.64967e-08	4.24526e-07
HTR4	109.179	-2.53496	0.466955	-5.42871	5.67644e-08	4.26269e-07
CLP1	86.9974	2.76081	0.508605	5.4282	5.6925e-08	4.27206e-07
MED25	235.138	-1.74113	0.320862	-5.42643	5.74932e-08	4.31199e-07
GTF2H3	628.437	-2.43635	0.44902	-5.42592	5.76579e-08	4.31893e-07
IL21R	808.554	-1.65389	0.304814	-5.42592	5.76582e-08	4.31893e-07
TLR10	92.9969	3.53715	0.65201	5.425	5.79554e-08	4.33847e-07
SLC35F2	68.9133	3.12404	0.57616	5.42216	5.88819e-08	4.40506e-07
SLC13A5	132.648	-1.99176	0.367438	-5.42067	5.9375e-08	4.43916e-07
RPL4	4616.96	2.15037	0.396724	5.42033	5.94896e-08	4.44284e-07
TMEM63A	356.105	-1.76279	0.325219	-5.4203	5.94987e-08	4.44284e-07
RABGAP1L	881.778	1.79475	0.331136	5.41997	5.96078e-08	4.44821e-07
LMOD1	64.2107	-2.36091	0.435617	-5.41969	5.97029e-08	4.45252e-07
ACAT1	196.296	2.73718	0.505075	5.41936	5.98118e-08	4.45785e-07
BOK	275.898	-2.05864	0.379925	-5.41853	6.00902e-08	4.4758e-07
MTSS2	124.929	-2.21988	0.409802	-5.41695	6.06232e-08	4.51268e-07
STRN3	316.061	1.87522	0.346309	5.41487	6.13328e-08	4.56265e-07
FAM50A	871.964	-1.70497	0.314907	-5.4142	6.15621e-08	4.57401e-07
SLC25A36	753.78	1.71503	0.316764	5.41423	6.15547e-08	4.57401e-07
KLHDC9	115.224	-2.26097	0.417705	-5.41285	6.20299e-08	4.60589e-07
TRIM47	213.397	-1.85819	0.343387	-5.41137	6.2546e-08	4.64133e-07
PUSL1	133.658	-2.02997	0.375518	-5.4058	6.45202e-08	4.78485e-07
C9orf72	131.003	2.48193	0.45927	5.40408	6.51436e-08	4.82808e-07
HACD2	74.082	3.04886	0.564494	5.40105	6.62522e-08	4.90719e-07
C17orf75	166.825	2.19953	0.407291	5.40039	6.64945e-08	4.92208e-07
PEAR1	1139.86	-2.82087	0.522475	-5.39905	6.69933e-08	4.95593e-07
HINT1	581.112	1.89102	0.350362	5.39735	6.76336e-08	5.00019e-07
LRP10	1518.47	-1.53984	0.285456	-5.39432	6.87818e-08	5.08193e-07
SPI1	585.513	-1.73391	0.321578	-5.39187	6.97275e-08	5.14861e-07
ADCK2	132.892	-1.96719	0.364866	-5.39154	6.98563e-08	5.15068e-07
FAM117A	246.571	-1.91157	0.354553	-5.39148	6.98785e-08	5.15068e-07
IPO11	280.521	1.80209	0.334248	5.39147	6.98851e-08	5.15068e-07
STN1	237.417	2.66714	0.494746	5.39094	7.00907e-08	5.16264e-07
ZFR	329.767	1.93971	0.359842	5.39045	7.02821e-08	5.17354e-07
VPS13B	796.937	2.32409	0.431253	5.38916	7.07895e-08	5.20768e-07
RPS13	423.05	2.40036	0.44547	5.38837	7.10994e-08	5.22725e-07
HSPD1	877.408	1.89509	0.351711	5.3882	7.11686e-08	5.22912e-07
KCNRG	296.173	-2.09369	0.388792	-5.3851	7.24033e-08	5.31656e-07
USP14	126.113	2.47822	0.460337	5.3835	7.30495e-08	5.36071e-07
HELQ	100.71	2.31638	0.430333	5.38276	7.33522e-08	5.37961e-07
DTX3L	924.349	2.47184	0.459244	5.38242	7.34893e-08	5.38305e-07
SMC4	769.329	1.82034	0.338198	5.38246	7.34737e-08	5.38305e-07
DDX21	954.905	1.59487	0.296389	5.38101	7.40709e-08	5.42232e-07
ATRX	715.944	2.21275	0.411235	5.38073	7.4185e-08	5.42526e-07
TMEM184B	202.49	-2.03821	0.378801	-5.38069	7.42021e-08	5.42526e-07
USP7	515.211	1.7499	0.325241	5.38032	7.43547e-08	5.43309e-07
MYH3	91.8979	-2.15597	0.400735	-5.38003	7.44727e-08	5.43838e-07
TNPO1	1000.56	1.53662	0.285747	5.37755	7.55047e-08	5.50726e-07
TP73	60.5246	-2.68064	0.498488	-5.37754	7.55084e-08	5.50726e-07
LYST	805.215	2.11305	0.392994	5.37681	7.58161e-08	5.52633e-07
C15orf39	216.762	-2.2377	0.416219	-5.37625	7.60547e-08	5.53357e-07
GAS8	187.768	-1.83064	0.340499	-5.37635	7.6012e-08	5.53357e-07
TTLL12	896.397	-1.671	0.310803	-5.37639	7.59929e-08	5.53357e-07
TMEM60	48.0937	4.36088	0.811158	5.37611	7.61114e-08	5.53432e-07
POLR2M	242.99	2.0082	0.373549	5.37598	7.61654e-08	5.53487e-07
DPY19L3	143.212	2.12504	0.395325	5.37543	7.64015e-08	5.54865e-07
GSK3A	199.057	-1.85872	0.345928	-5.37315	7.73708e-08	5.61562e-07
CLDND2	61.3783	-2.90205	0.540138	-5.3728	7.75249e-08	5.61655e-07
POLR1B	260.768	1.98725	0.369866	5.37288	7.74901e-08	5.61655e-07
ZCCHC9	77.4986	2.53416	0.471659	5.37286	7.74963e-08	5.61655e-07
STK3	105.855	2.65664	0.494473	5.37266	7.75819e-08	5.61727e-07
GNPAT	143.527	2.12306	0.395228	5.37174	7.79789e-08	5.64258e-07
SBF1	2788.84	-2.13096	0.396793	-5.37046	7.85352e-08	5.6794e-07
HEATR5B	539.986	2.11367	0.393605	5.37002	7.87282e-08	5.6899e-07
PAICS	117.546	2.46212	0.458535	5.36953	7.89419e-08	5.70189e-07
THAP3	279.44	-1.9697	0.366849	-5.36924	7.90698e-08	5.70767e-07
ERCC6L	60.142	3.18367	0.593035	5.36843	7.94231e-08	5.72971e-07
HSP90AB1	1997.68	1.75384	0.326777	5.3671	8.00147e-08	5.7689e-07
FBXO21	212.374	2.53657	0.472885	5.36404	8.13822e-08	5.86395e-07
CYP4V2	202.577	2.04537	0.38146	5.36195	8.23264e-08	5.9284e-07
ZNFX1	3967.8	2.90566	0.542026	5.36073	8.28848e-08	5.965e-07
SOAT1	224.354	2.02779	0.378289	5.36042	8.30266e-08	5.9716e-07
ABL1	368.174	-1.94298	0.362489	-5.36012	8.31687e-08	5.97751e-07
RAVER1	596.317	-1.77805	0.331724	-5.36003	8.3209e-08	5.97751e-07
HSPA14	341.12	2.41566	0.450761	5.35908	8.36486e-08	6.00548e-07
WDR11	230.619	2.13272	0.398018	5.35835	8.39873e-08	6.02617e-07
SRSF5	250.828	2.72303	0.508242	5.35774	8.42672e-08	6.04261e-07
CAMSAP2	463.989	-1.53603	0.28671	-5.35743	8.44134e-08	6.04946e-07
RYK	101.254	2.50481	0.46759	5.35686	8.46802e-08	6.06493e-07
RGS4	63.9875	3.68612	0.688278	5.35557	8.52881e-08	6.1048e-07
FCF1	166.455	2.33551	0.436108	5.35536	8.53866e-08	6.10819e-07
APC2	130.437	-2.25378	0.42092	-5.35441	8.58341e-08	6.13284e-07
PELP1	511.663	-1.74939	0.326715	-5.35447	8.58074e-08	6.13284e-07
TBC1D24	217.288	-1.89794	0.354622	-5.35199	8.69911e-08	6.21179e-07
IGF2R	1635.12	-2.05842	0.384837	-5.3488	8.85392e-08	6.31478e-07
IL2RB	805.685	-1.69546	0.316979	-5.34882	8.8529e-08	6.31478e-07
HNRNPUL2	842.183	-1.65747	0.309949	-5.34755	8.91541e-08	6.35483e-07
NDUFS2	294.121	2.07505	0.388201	5.34529	9.02713e-08	6.43062e-07
NCOR1	707.826	-1.89511	0.354653	-5.34356	9.114e-08	6.48862e-07
CLASRP	321.505	-1.79402	0.335842	-5.34186	9.19989e-08	6.54586e-07
CGRRF1	45.9542	3.80442	0.712358	5.34061	9.26366e-08	6.58731e-07
MTHFS	121.087	2.41698	0.452682	5.33924	9.33357e-08	6.63307e-07
GOT2	251.938	1.97028	0.369585	5.33106	9.76396e-08	6.9348e-07
PIGK	130.039	2.22139	0.416719	5.33066	9.78565e-08	6.94606e-07
PCMT1	182.952	1.99659	0.374558	5.33051	9.79399e-08	6.94785e-07
QKI	979.182	1.81144	0.339886	5.32957	9.8447e-08	6.97967e-07
ATP2A3	1933.09	-1.94676	0.365391	-5.32788	9.93649e-08	7.04056e-07
TM9SF3	647.663	1.92746	0.361786	5.32761	9.95121e-08	7.0468e-07
HPS3	185.507	2.05411	0.385615	5.32685	9.99282e-08	7.07207e-07
MAP3K19	192.971	-2.60286	0.488656	-5.32656	1.00089e-07	7.07502e-07
TASOR2	899.281	-1.53807	0.288752	-5.3266	1.00068e-07	7.07502e-07
SRCIN1	111.978	-2.77549	0.521142	-5.32578	1.00521e-07	7.1014e-07
PTPN4	237.147	2.05396	0.385729	5.32487	1.01026e-07	7.13282e-07
ADGRB2	34.9342	-2.95553	0.555159	-5.32375	1.01649e-07	7.17254e-07
KIAA0586	101.53	2.56741	0.482328	5.32295	1.02096e-07	7.19986e-07
CCDC180	249.268	2.67964	0.503671	5.32022	1.03643e-07	7.30462e-07
UTP23	97.3793	2.36325	0.444443	5.31733	1.05301e-07	7.41712e-07
CCL2	386.675	3.42886	0.64501	5.31598	1.06085e-07	7.46376e-07
KATNAL1	120.765	2.45475	0.461769	5.31597	1.06089e-07	7.46376e-07
HERPUD1	572.034	1.71617	0.322929	5.31439	1.07016e-07	7.52456e-07
ELOC	296.063	-1.80924	0.340506	-5.31339	1.07606e-07	7.56162e-07
APIP	74.0708	2.71455	0.511018	5.31203	1.08408e-07	7.61348e-07
PAIP2	283.813	2.88292	0.542944	5.30978	1.09755e-07	7.70352e-07
CELSR1	380.54	-1.99069	0.375002	-5.30848	1.10542e-07	7.75418e-07
MAPK6	312.904	2.2819	0.429922	5.30772	1.11007e-07	7.77312e-07
TMEM19	453.179	1.94846	0.367087	5.30789	1.10899e-07	7.77312e-07
ZNF304	336.295	-1.78893	0.337039	-5.30779	1.10962e-07	7.77312e-07
GPC1	121.62	-1.9546	0.368348	-5.30641	1.11807e-07	7.82454e-07
ELAC2	365.688	-1.80222	0.339704	-5.30527	1.12509e-07	7.86902e-07
IQCB1	42.883	4.38784	0.827663	5.30148	1.14867e-07	8.02456e-07
PIK3R4	273.573	2.32621	0.438779	5.30156	1.1482e-07	8.02456e-07
ATL3	477.319	2.38292	0.449555	5.30062	1.15412e-07	8.05787e-07
UFSP2	58.2027	3.06845	0.578982	5.29973	1.15976e-07	8.09253e-07
EXOC1	547.163	2.60599	0.492127	5.29535	1.18787e-07	8.2838e-07
TIMM29	330.424	-2.10203	0.397015	-5.29459	1.19285e-07	8.31367e-07
ATG2B	259.215	2.00517	0.378761	5.29402	1.19659e-07	8.32999e-07
MED15	409	-1.68876	0.318989	-5.29409	1.19609e-07	8.32999e-07
NUDCD1	109.958	2.54147	0.480441	5.28987	1.22404e-07	8.51618e-07
ADGRG6	320.138	2.39982	0.453796	5.28832	1.23444e-07	8.58347e-07
TEPSIN	209.566	-2.13323	0.403404	-5.28807	1.23617e-07	8.5905e-07
UNC5B	140.49	-2.18293	0.412832	-5.28771	1.2386e-07	8.60241e-07
ADGRA2	312.962	-1.99182	0.376718	-5.28728	1.24146e-07	8.61221e-07
TPM2	876.641	-1.56877	0.296705	-5.28729	1.24143e-07	8.61221e-07
ANKRD49	94.3925	3.07309	0.581276	5.2868	1.24472e-07	8.62984e-07
PPP2R1B	380.694	1.97669	0.374093	5.28396	1.26421e-07	8.75984e-07
SUGT1	227.188	2.32392	0.439895	5.28289	1.2716e-07	8.80594e-07
SH3BP5	609.206	-1.75727	0.332662	-5.28244	1.27478e-07	8.82284e-07
TNRC6A	352.607	1.8536	0.350984	5.28115	1.28373e-07	8.87964e-07
RABEP2	752.409	-1.8416	0.348735	-5.28079	1.28629e-07	8.89216e-07
TMBIM6	1768.86	2.26664	0.429256	5.28039	1.28913e-07	8.90662e-07
MTUS2	51.4751	-2.591	0.490832	-5.27878	1.30044e-07	8.97961e-07
CCR1	130.556	2.3888	0.452695	5.27685	1.31426e-07	9.06973e-07
MORC3	1321.15	5.43596	1.03023	5.27646	1.31702e-07	9.07934e-07
SRPK1	666.225	2.14543	0.406606	5.27644	1.31717e-07	9.07934e-07
GLIS2	293.468	-1.99472	0.378197	-5.2743	1.33267e-07	9.18087e-07
CDC42SE2	198.574	-2.14252	0.406455	-5.27123	1.3551e-07	9.33002e-07
UACA	298.587	2.28163	0.432981	5.26959	1.36728e-07	9.4084e-07
MCM8	83.0816	2.55543	0.484976	5.26918	1.37031e-07	9.42384e-07
MRPL45	170.58	2.96031	0.56184	5.26896	1.37201e-07	9.43007e-07
PCNX1	473.283	2.05422	0.389915	5.26836	1.37647e-07	9.45528e-07
MOSPD2	142.063	3.21594	0.610613	5.26673	1.38873e-07	9.53405e-07
MARCKSL1	1047.15	-1.77589	0.337216	-5.26632	1.39189e-07	9.55019e-07
SUCLG2	359.337	2.10751	0.400205	5.26607	1.39378e-07	9.55768e-07
CDC42EP4	566.471	-1.6608	0.315449	-5.26486	1.40299e-07	9.61098e-07
IQCE	164.053	-1.90263	0.361385	-5.26483	1.40319e-07	9.61098e-07
VDAC2	424.97	1.95606	0.37154	5.26473	1.40397e-07	9.61098e-07
EIF4G2	2968.25	1.71179	0.325219	5.26351	1.41334e-07	9.66955e-07
SEPTIN7	1167.82	1.61962	0.307765	5.26251	1.42102e-07	9.71653e-07
BCL2L14	206.248	3.17552	0.603649	5.26053	1.4364e-07	9.81047e-07
QRSL1	97.4628	2.19861	0.417937	5.26063	1.43563e-07	9.81047e-07
TRIM35	261.459	-1.78249	0.338867	-5.26014	1.43947e-07	9.82578e-07
SPTLC1	107.622	2.26847	0.431556	5.25649	1.4683e-07	1.00169e-06
JADE2	823.215	-1.42812	0.271772	-5.25487	1.48132e-07	1.00999e-06
NFIC	548.255	-2.13058	0.405597	-5.25295	1.49678e-07	1.01995e-06
5_8S_rRNA	199.928	-3.75575	0.715036	-5.25252	1.50029e-07	1.02087e-06
GGT5	195.77	-1.98393	0.377713	-5.25247	1.5007e-07	1.02087e-06
GNG12	80.2605	2.56939	0.48917	5.25255	1.50005e-07	1.02087e-06
TNFSF12	182.543	-1.76488	0.33604	-5.25198	1.50471e-07	1.02301e-06
MAP2K3	422.642	-1.91778	0.365186	-5.25153	1.50843e-07	1.02496e-06
BCL2L2	2233.49	-2.14772	0.409208	-5.24848	1.53359e-07	1.04146e-06
SPG21	139.632	1.99708	0.380541	5.24802	1.53745e-07	1.04349e-06
ARHGAP45	3048.04	-1.93354	0.36845	-5.24776	1.53961e-07	1.04436e-06
KLHL20	105.309	2.29674	0.437676	5.24758	1.54114e-07	1.04481e-06
STK38L	110.075	3.03509	0.57846	5.24684	1.54727e-07	1.04836e-06
SNED1	373.244	-1.99469	0.380328	-5.24465	1.56583e-07	1.06034e-06
JPT1	151.303	-1.82295	0.347652	-5.24361	1.57469e-07	1.06513e-06
SPIN1	250.939	2.62093	0.499829	5.24365	1.57432e-07	1.06513e-06
PDCD1LG2	537.803	2.01366	0.384084	5.24276	1.58192e-07	1.06941e-06
PRPF40B	152.481	-2.16046	0.412138	-5.24208	1.58773e-07	1.07273e-06
ATP2B1	673.563	1.58249	0.301898	5.24181	1.59008e-07	1.07371e-06
LRBA	1023.44	1.59037	0.303506	5.24001	1.6057e-07	1.08364e-06
CCNB1	197.759	2.6034	0.496998	5.23826	1.62101e-07	1.09336e-06
KTN1	651.222	1.76411	0.336795	5.23795	1.62371e-07	1.09456e-06
SH3PXD2A	301.758	-1.88934	0.360734	-5.23749	1.62774e-07	1.09666e-06
INIP	136.191	2.77277	0.529469	5.23688	1.63315e-07	1.09968e-06
TNFAIP6	26.7251	7.13891	1.36339	5.23615	1.63959e-07	1.10339e-06
CRYBG3	376.555	1.90944	0.36472	5.23535	1.64669e-07	1.10755e-06
KCNC3	69.1348	-2.88594	0.551273	-5.23504	1.64946e-07	1.10879e-06
TBCC	624.767	-1.68248	0.321428	-5.2344	1.65519e-07	1.11201e-06
RNGTT	227.325	2.27649	0.434934	5.23411	1.6578e-07	1.11313e-06
VBP1	140.471	2.17297	0.41522	5.23329	1.66518e-07	1.11746e-06
CEMIP2	1354.26	1.8981	0.362755	5.23245	1.67281e-07	1.12195e-06
CCDC57	114.636	-2.76172	0.527819	-5.23233	1.6739e-07	1.12205e-06
ELL2	132.575	2.16519	0.413914	5.23101	1.68587e-07	1.12925e-06
NR4A1	47.1136	-2.49893	0.477721	-5.23094	1.68653e-07	1.12925e-06
PRDM8	394.209	-2.04998	0.391935	-5.23043	1.6912e-07	1.13174e-06
PON2	57.6566	2.94331	0.562824	5.22953	1.69938e-07	1.13658e-06
PWP2	451.565	-1.85564	0.355235	-5.22368	1.75398e-07	1.17244e-06
CHAF1A	338.486	-1.77352	0.339528	-5.22348	1.75591e-07	1.17306e-06
PNPLA8	141.645	1.89659	0.36323	5.22147	1.77504e-07	1.18518e-06
TMED7	303.966	1.6578	0.317527	5.22097	1.77984e-07	1.18772e-06
FAM135A	121.107	2.47045	0.473227	5.22044	1.78495e-07	1.19047e-06
FARP2	258.61	-2.28791	0.438311	-5.21982	1.79099e-07	1.19383e-06
GABPB2	156.246	2.42962	0.465511	5.21924	1.79656e-07	1.19687e-06
RPL27	540.119	2.88604	0.553012	5.21878	1.80107e-07	1.19921e-06
PSEN1	364.7	1.78434	0.342006	5.21726	1.81592e-07	1.20842e-06
JUP	213.88	-1.96341	0.376357	-5.21688	1.81962e-07	1.21021e-06
JADE3	99.9608	2.45785	0.471148	5.21672	1.82116e-07	1.21055e-06
KLHL29	120.585	-2.10641	0.403856	-5.21575	1.83078e-07	1.21627e-06
NRIP1	539.391	1.55871	0.298859	5.21554	1.83285e-07	1.21697e-06
KIFC2	280.092	-1.95994	0.37583	-5.21498	1.83837e-07	1.21995e-06
DBF4B	167.489	-2.08583	0.399987	-5.21476	1.84054e-07	1.22072e-06
SEC61A1	773.742	2.54214	0.487872	5.21066	1.88173e-07	1.24734e-06
S100PBP	300.515	1.99582	0.383049	5.21036	1.88478e-07	1.24866e-06
POLB	226.856	2.30245	0.441938	5.2099	1.88944e-07	1.25075e-06
SPTY2D1	170.361	1.97595	0.379272	5.20984	1.89003e-07	1.25075e-06
COX18	225.567	-2.07683	0.398663	-5.2095	1.89354e-07	1.25238e-06
NCOA1	427.89	2.09288	0.401924	5.20715	1.91766e-07	1.26763e-06
SKIC8	241.043	2.16649	0.416219	5.20516	1.93831e-07	1.28057e-06
TARS1	572.992	1.86912	0.359144	5.20439	1.94639e-07	1.2852e-06
CRLF3	925.034	1.92635	0.37019	5.20369	1.95371e-07	1.28932e-06
ADAMTSL4	112.286	-1.93182	0.371315	-5.20265	1.96466e-07	1.29583e-06
HEXB	251.901	2.15551	0.414428	5.20116	1.98044e-07	1.30551e-06
CSNK1G2	1253.07	-1.70626	0.328149	-5.19966	1.99653e-07	1.31539e-06
PLOD2	306.567	2.60271	0.50058	5.19939	1.99946e-07	1.3166e-06
MLLT6	1225.8	-1.5946	0.306745	-5.19846	2.00948e-07	1.32246e-06
SEC23IP	288.256	2.13486	0.410705	5.19804	2.01395e-07	1.32468e-06
RMI1	107.359	3.27039	0.629303	5.19684	2.02704e-07	1.33255e-06
PHLDB1	499.628	-1.61226	0.310351	-5.19495	2.04771e-07	1.34539e-06
COL5A3	788.721	-1.89591	0.364999	-5.19429	2.05506e-07	1.34948e-06
TBCA	164.373	1.90446	0.366712	5.19333	2.06562e-07	1.35567e-06
ACTB	15508	-1.78454	0.343661	-5.19274	2.07218e-07	1.35848e-06
GATD1	494.52	-1.74924	0.336858	-5.1928	2.0715e-07	1.35848e-06
CCP110	201.104	1.84601	0.355539	5.19215	2.07881e-07	1.36208e-06
MMP15	129.606	-1.90885	0.36772	-5.19104	2.09125e-07	1.36947e-06
PMS1	101.95	3.19714	0.616137	5.18901	2.11415e-07	1.38371e-06
BRWD3	180.733	1.88305	0.362921	5.1886	2.1188e-07	1.38599e-06
MFSD14A	178.657	2.38366	0.459463	5.18793	2.12647e-07	1.39025e-06
RTCA	66.7692	2.71686	0.523714	5.18768	2.12931e-07	1.39134e-06
PLXNA1	291.263	-1.72177	0.332121	-5.18417	2.16984e-07	1.41628e-06
TEAD3	69.9871	-2.22095	0.428403	-5.18426	2.16871e-07	1.41628e-06
ANKRD22	43.1919	3.78016	0.729194	5.18403	2.17142e-07	1.41653e-06
DENND4C	283.502	1.91329	0.369087	5.18384	2.17369e-07	1.41724e-06
ITK	544.863	2.02226	0.390137	5.18347	2.17796e-07	1.41925e-06
FEM1C	145.822	2.37835	0.458863	5.18313	2.18198e-07	1.42109e-06
PSMB3	258.238	2.15063	0.415161	5.18021	2.21632e-07	1.44266e-06
FAM234A	79.3244	-2.12572	0.41046	-5.17887	2.23237e-07	1.45232e-06
EP400	619.718	-1.64552	0.317865	-5.17681	2.25716e-07	1.46765e-06
IFFO2	96.8485	-1.92621	0.372169	-5.17563	2.27141e-07	1.47611e-06
ATP8A1	627.719	1.8212	0.351965	5.17437	2.2868e-07	1.4853e-06
SPC25	96.0589	2.36085	0.456461	5.17208	2.31509e-07	1.50285e-06
MCM3AP	806.38	-1.75303	0.338966	-5.17171	2.31961e-07	1.50497e-06
LMTK2	555.73	-1.927	0.372668	-5.17083	2.33051e-07	1.51122e-06
CTIF	149.299	-1.94123	0.375585	-5.16856	2.3591e-07	1.52893e-06
LARP1B	485.365	-2.24793	0.434943	-5.16834	2.36188e-07	1.5299e-06
SRSF1	1218.57	1.78536	0.345547	5.16676	2.38189e-07	1.54202e-06
MRPS10	141.072	2.13843	0.414009	5.16517	2.40214e-07	1.55429e-06
FAR1	484.404	1.86974	0.362013	5.16483	2.40654e-07	1.55629e-06
TAF7	381.674	1.86134	0.360555	5.16244	2.43755e-07	1.57549e-06
CTSL	156.754	2.07409	0.401781	5.16224	2.44007e-07	1.57626e-06
EIF2AK2	2681.23	2.12112	0.410999	5.16089	2.45779e-07	1.58685e-06
MLLT10	198.655	1.82741	0.354111	5.16056	2.46214e-07	1.5888e-06
CECR2	171.116	-1.77273	0.343576	-5.15964	2.47424e-07	1.59515e-06
KRBA1	160.985	-2.11552	0.410015	-5.15961	2.47465e-07	1.59515e-06
METRNL	267.402	-1.66817	0.323394	-5.15831	2.49188e-07	1.60538e-06
GYS1	273.749	-1.7596	0.34118	-5.1574	2.50398e-07	1.61231e-06
ARHGAP4	881.788	-1.54642	0.299893	-5.15656	2.51528e-07	1.61871e-06
CRBN	149.123	3.19643	0.619961	5.15586	2.52475e-07	1.62393e-06
ITGA6	327.511	2.40148	0.465807	5.15552	2.52924e-07	1.62594e-06
SNORA74	304.337	1.94732	0.37788	5.15328	2.55974e-07	1.64466e-06
EDEM1	960.767	1.92367	0.373405	5.15171	2.58124e-07	1.65758e-06
CEP104	377.207	-1.62714	0.315884	-5.15108	2.58985e-07	1.66222e-06
BRD9	777.511	-1.62425	0.315334	-5.1509	2.59239e-07	1.66295e-06
GRIK5	53.8939	-2.74176	0.532341	-5.15037	2.59971e-07	1.66675e-06
RNF115	327.262	2.20539	0.428323	5.1489	2.62014e-07	1.67894e-06
CSTF2T	326.908	1.81149	0.351836	5.14869	2.62316e-07	1.67998e-06
ARMC5	70.4202	-2.18606	0.424597	-5.14855	2.6251e-07	1.68032e-06
GIT1	281.248	-1.52919	0.297029	-5.14828	2.62882e-07	1.68162e-06
POLR2K	74.436	2.64037	0.512872	5.1482	2.62995e-07	1.68162e-06
NIPSNAP3B	132.269	2.21868	0.430997	5.14778	2.63586e-07	1.68449e-06
APPL2	195.811	1.84169	0.357837	5.14674	2.65056e-07	1.69267e-06
PIK3CD	1267.34	-1.69372	0.329089	-5.14667	2.65149e-07	1.69267e-06
ZNF614	256.907	-2.08124	0.404446	-5.14591	2.66234e-07	1.69868e-06
FBXL18	87.2736	-2.32065	0.451055	-5.14495	2.67597e-07	1.70647e-06
SH3GL1	748.954	-1.49498	0.290657	-5.14345	2.69733e-07	1.71917e-06
GRAMD1A	615.297	-1.74865	0.34004	-5.14247	2.71148e-07	1.72726e-06
LSM8	71.5154	2.54257	0.494511	5.1416	2.72413e-07	1.7344e-06
SH3GLB2	375.497	-1.68322	0.327444	-5.14047	2.74045e-07	1.74386e-06
COL22A1	228.775	-2.57269	0.500607	-5.13913	2.76007e-07	1.7554e-06
CHMP1A	459.439	-1.61418	0.314258	-5.13646	2.79961e-07	1.77961e-06
CEP44	206.476	2.51446	0.489586	5.13589	2.80815e-07	1.78408e-06
ATG9A	157.319	-1.70007	0.33106	-5.13523	2.81798e-07	1.78937e-06
PCGF2	84.6345	-2.15344	0.419829	-5.12932	2.90788e-07	1.84548e-06
TAFA5	44.5275	-2.64265	0.515302	-5.12835	2.92297e-07	1.85407e-06
VPS9D1	200.819	-1.94629	0.379672	-5.12624	2.95585e-07	1.87392e-06
SRPRB	275.887	2.22346	0.433858	5.12486	2.97764e-07	1.88674e-06
IQCG	41.7317	-2.71139	0.529101	-5.12452	2.98302e-07	1.88914e-06
DGKQ	225.493	-1.85861	0.362722	-5.12407	2.99008e-07	1.89261e-06
RIC3	164.134	-2.18977	0.427457	-5.12279	3.01049e-07	1.90451e-06
ZNF280C	81.8152	2.759	0.538598	5.12257	3.01399e-07	1.90572e-06
EMSY	150.727	1.92881	0.376594	5.12172	3.02765e-07	1.91299e-06
PRPF6	1005.43	-1.39195	0.271778	-5.12165	3.02869e-07	1.91299e-06
BUB3	238.384	2.02203	0.394982	5.11929	3.06681e-07	1.93603e-06
PLXND1	1012.94	-1.82919	0.357401	-5.11802	3.08757e-07	1.94811e-06
QTRT2	111.872	2.69803	0.527336	5.11634	3.11522e-07	1.96451e-06
DCLRE1B	138.717	-1.76803	0.345617	-5.11558	3.12783e-07	1.97142e-06
ABLIM3	131.696	-1.80669	0.353236	-5.11468	3.14268e-07	1.97974e-06
CTNNB1	1487.12	1.54205	0.301509	5.11443	3.14688e-07	1.98074e-06
FAM53B	1274.75	-1.7041	0.333197	-5.11439	3.14759e-07	1.98074e-06
TTC17	327.88	2.34977	0.459455	5.11425	3.14997e-07	1.98119e-06
HMGCS1	359.059	2.16101	0.422559	5.1141	3.15236e-07	1.98165e-06
TADA2A	132.79	2.38	0.465667	5.11094	3.20563e-07	2.01407e-06
MAP3K9	142.233	-1.86139	0.364354	-5.10872	3.2434e-07	2.03673e-06
AFAP1L1	265.835	-1.51656	0.296864	-5.1086	3.24549e-07	2.03697e-06
HDAC2	376.577	1.79982	0.352338	5.10821	3.25217e-07	2.04009e-06
TAOK3	269.705	1.85483	0.36315	5.10761	3.26267e-07	2.0456e-06
HSPA12B	232.265	-1.98547	0.388858	-5.10589	3.29243e-07	2.06209e-06
SLC26A2	182.792	-1.79515	0.35158	-5.10593	3.29168e-07	2.06209e-06
MAPRE1	778.535	2.17514	0.426058	5.10528	3.30309e-07	2.06768e-06
DUS1L	390.172	-1.70774	0.334553	-5.10455	3.31578e-07	2.07453e-06
CYTH1	1289.33	-1.73771	0.34045	-5.10417	3.32251e-07	2.07766e-06
PRCP	358.569	3.10331	0.608019	5.10397	3.32604e-07	2.07831e-06
TRMT44	274.52	-2.04789	0.40124	-5.10391	3.32703e-07	2.07831e-06
TTC21B	73.0075	2.44759	0.479592	5.10348	3.33466e-07	2.08198e-06
CASZ1	121.207	-2.13099	0.417739	-5.10125	3.37423e-07	2.10558e-06
OSBPL7	182.52	-1.94574	0.381484	-5.10045	3.38852e-07	2.11339e-06
SH3BP2	279.674	-1.64214	0.322032	-5.0993	3.40915e-07	2.12515e-06
ADRB1	56.8901	-2.61294	0.512464	-5.09878	3.41848e-07	2.12985e-06
SGO2	145.621	1.85522	0.363962	5.0973	3.44536e-07	2.14548e-06
CLEC12A	61.6997	3.56706	0.699869	5.09676	3.45508e-07	2.15041e-06
ALCAM	216.828	1.97938	0.388428	5.09587	3.47135e-07	2.15941e-06
AP2B1	799.398	1.88011	0.369096	5.09382	3.50918e-07	2.18066e-06
ATP2A1	33.0262	-3.07725	0.604107	-5.09389	3.50786e-07	2.18066e-06
GPR4	34.6799	-2.74754	0.539436	-5.09337	3.51755e-07	2.18473e-06
TECPR1	567.775	-1.74259	0.342284	-5.09107	3.56047e-07	2.21024e-06
PPL	74.8276	-2.70597	0.531654	-5.08973	3.58571e-07	2.22474e-06
ITGAV	267.901	1.88428	0.370275	5.08886	3.60226e-07	2.23385e-06
AGFG1	391.234	1.62482	0.319358	5.08779	3.62265e-07	2.24533e-06
TSPAN32	84.401	-2.15559	0.423743	-5.08702	3.63742e-07	2.25331e-06
APOE	4987.65	-1.75606	0.345221	-5.08677	3.64211e-07	2.25504e-06
CLN5	270.103	1.79992	0.3539	5.08596	3.65767e-07	2.2635e-06
PLEKHG5	133.267	-1.96911	0.387387	-5.08305	3.71424e-07	2.29732e-06
GGA1	564.009	-1.70551	0.335703	-5.08042	3.76595e-07	2.3281e-06
GNG10	442.364	2.5929	0.510481	5.07933	3.78778e-07	2.33809e-06
NUMB	142.345	1.99733	0.393228	5.07931	3.788e-07	2.33809e-06
ZMYM4	277.744	2.12731	0.418818	5.07932	3.7878e-07	2.33809e-06
LYRM2	56.2776	2.82411	0.556015	5.07921	3.79007e-07	2.33816e-06
HACE1	167.775	2.13689	0.420758	5.07868	3.8007e-07	2.3435e-06
VEZF1	181.374	2.00135	0.394198	5.07702	3.834e-07	2.36281e-06
SEC14L1	318.561	-1.85369	0.36519	-5.07597	3.8553e-07	2.37472e-06
CAT	446.731	1.8235	0.359263	5.07568	3.86111e-07	2.37706e-06
WDR81	692.705	-1.79783	0.354237	-5.07523	3.87019e-07	2.38142e-06
TRIM37	297.73	1.94017	0.382338	5.07449	3.88544e-07	2.38957e-06
CDC23	85.3712	2.58641	0.509717	5.0742	3.89123e-07	2.3919e-06
ATP6V0A2	517.319	1.76208	0.347296	5.07372	3.90118e-07	2.39679e-06
FBXL6	121.058	-1.8148	0.357863	-5.0712	3.95312e-07	2.42745e-06
PUS3	71.4926	2.60444	0.513656	5.0704	3.96978e-07	2.43642e-06
PITPNM1	351.051	-1.63995	0.323489	-5.06957	3.98714e-07	2.44582e-06
NUBPL	88.3455	2.30003	0.453807	5.06829	4.014e-07	2.46103e-06
ATG16L2	380.176	-1.58995	0.313815	-5.06653	4.05124e-07	2.48258e-06
SLCO3A1	92.4397	-2.05431	0.405476	-5.06641	4.05398e-07	2.48299e-06
CABLES2	97.3301	-1.89861	0.374766	-5.06612	4.06005e-07	2.48543e-06
ANKRD28	138.286	1.94575	0.384166	5.06488	4.08655e-07	2.49908e-06
LARP7	295.77	2.55936	0.505309	5.06493	4.08556e-07	2.49908e-06
LYVE1	987.37	2.13717	0.422072	5.06351	4.11606e-07	2.51584e-06
PURA	201.108	-1.79786	0.355125	-5.0626	4.13575e-07	2.52658e-06
DCUN1D4	57.0184	2.86756	0.566503	5.06187	4.15163e-07	2.53498e-06
PLIN1	151.922	-1.87967	0.371431	-5.0606	4.17939e-07	2.55062e-06
EMILIN2	1414.33	-1.87119	0.369773	-5.06038	4.18433e-07	2.55233e-06
SMURF1	442.122	-1.69508	0.334982	-5.06022	4.18782e-07	2.55316e-06
INTS8	234.276	1.75441	0.346726	5.05992	4.19429e-07	2.55579e-06
ATP5F1C	607.641	2.6746	0.528808	5.05778	4.24156e-07	2.58196e-06
IDH3A	111.136	2.62638	0.519267	5.05787	4.23967e-07	2.58196e-06
PIK3R5	582.902	-1.78336	0.352656	-5.05695	4.26017e-07	2.59197e-06
AHCTF1	688.899	1.65662	0.327623	5.05648	4.27075e-07	2.59708e-06
CRIP3	227.125	-2.07859	0.411128	-5.05583	4.28527e-07	2.60458e-06
LGALS1	186.037	2.51953	0.49849	5.05432	4.3193e-07	2.62393e-06
ATPAF1	173.546	2.12435	0.420323	5.05409	4.32448e-07	2.62574e-06
SMCR8	360.412	-1.44027	0.285101	-5.05181	4.37643e-07	2.65593e-06
PGS1	372.926	-1.66806	0.330323	-5.04979	4.42304e-07	2.68285e-06
PTAR1	268.657	2.1155	0.419022	5.04865	4.44944e-07	2.69749e-06
MYO1G	1729.06	-1.40779	0.278892	-5.04779	4.46962e-07	2.70754e-06
RFNG	266.907	-1.90006	0.376417	-5.04774	4.47056e-07	2.70754e-06
G0S2	96.6894	-2.10087	0.416221	-5.0475	4.4763e-07	2.70964e-06
SSBP4	277.565	-1.69978	0.336802	-5.04683	4.49199e-07	2.71775e-06
MADD	113.202	-1.92356	0.381162	-5.04658	4.498e-07	2.72001e-06
AZIN1	554.584	2.00995	0.398438	5.04458	4.54515e-07	2.74713e-06
JAG2	108.859	-2.56778	0.509036	-5.0444	4.54949e-07	2.74836e-06
ZGPAT	1783.04	-1.41811	0.281163	-5.04372	4.56557e-07	2.75668e-06
ERI1	79.0952	2.41985	0.479806	5.04339	4.57354e-07	2.7601e-06
SLIRP	33.8051	4.28897	0.850638	5.04207	4.60533e-07	2.77787e-06
ABCA1	864.734	1.81337	0.359713	5.04114	4.62764e-07	2.78992e-06
AKT1S1	126.191	-2.19475	0.435422	-5.04051	4.6429e-07	2.79771e-06
CENPE	596.793	2.27647	0.451773	5.03896	4.68072e-07	2.81907e-06
SEPSECS	88.9632	2.74403	0.544598	5.03862	4.6889e-07	2.82257e-06
NPHP4	65.3917	-2.29721	0.455941	-5.03838	4.69479e-07	2.82469e-06
CASP8AP2	229.398	1.86267	0.369773	5.03734	4.72045e-07	2.8387e-06
IREB2	423.233	1.65954	0.329494	5.03663	4.73794e-07	2.84778e-06
RPL3	4305.08	2.0933	0.415663	5.03605	4.75246e-07	2.85507e-06
GOPC	225.661	2.48619	0.493689	5.03594	4.75505e-07	2.85518e-06
EFNB2	172.149	-1.70484	0.338559	-5.03558	4.76406e-07	2.85916e-06
CEBPG	288.218	1.65822	0.32942	5.03376	4.80956e-07	2.88501e-06
HDAC7	1130.67	-2.13368	0.424002	-5.03225	4.84762e-07	2.90638e-06
KYNU	405.566	2.09238	0.415974	5.03009	4.9025e-07	2.9378e-06
BRD4	760.342	-1.60895	0.319943	-5.02886	4.93411e-07	2.95526e-06
LUM	79.3644	3.1275	0.622085	5.02744	4.9707e-07	2.97419e-06
SLC33A1	197.593	1.70916	0.339963	5.0275	4.96927e-07	2.97419e-06
CHD3	1815.11	-1.66869	0.331938	-5.02712	4.97892e-07	2.97761e-06
PAPOLA	555.501	2.14589	0.426918	5.02646	4.99605e-07	2.98636e-06
RNF114	687.824	1.98195	0.394483	5.02416	5.05645e-07	3.02095e-06
TBXA2R	97.2804	-2.23268	0.444477	-5.02316	5.0827e-07	3.03511e-06
BCDIN3D	241.141	-1.86076	0.370559	-5.02151	5.12678e-07	3.0599e-06
VWA1	205.903	-1.7446	0.347447	-5.0212	5.13483e-07	3.06318e-06
[truncated: 9,928 more rows]
